# Supplementary material for: rac-1,2,3,4-Tetra­hydro-1,4-methano­anthracene-6,7-dicarbonitrile
Source: Acta Crystallogr Sect E Struct Rep Online. 2011 Nov 16;67(Pt 12):o3312. doi: 10.1107/S1600536811047611 (PMC3238964; doi:10.1107/S1600536811047611)
Supplement: Supplementary file 2 [file e-67-o3312-Isup2.hkl]

# 
# h,k,l, Fc-squared, Fo-squared, sigma(Fo-squared) and status flag 
# 
data_I
_shelx_title ' dicnn in P-1' 
_shelx_refln_list_code          4 
_shelx_F_calc_maximum       53.00 
_exptl_crystal_F_000       256.00 
_reflns_d_resolution_high  0.7284 
 
loop_ 
 _symmetry_equiv_pos_as_xyz 
 'x, y, z' 
 '-x, -y, -z' 
 
_cell_length_a     6.1019 
_cell_length_b    10.7078 
_cell_length_c    11.3928 
_cell_angle_alpha  65.173 
_cell_angle_beta   84.768 
_cell_angle_gamma  73.900 
 
_shelx_F_squared_multiplier     1.000 
 
loop_ 
 _refln_index_h 
 _refln_index_k 
 _refln_index_l 
 _refln_F_squared_calc 
 _refln_F_squared_meas 
 _refln_F_squared_sigma 
 _refln_observed_status 
   1   0   0       43.40       37.85      0.50 o 
   2   0   0      381.48      388.17      1.48 o 
   3   0   0       10.39       10.10      0.55 o 
   4   0   0      278.04      293.20      6.31 o 
   5   0   0        5.30        4.19      0.81 o 
   6   0   0        0.23        0.21      0.91 o 
   7   0   0        0.79       -0.14      1.11 o 
  -7   1   0        2.27        1.00      1.01 o 
  -6   1   0        4.40        4.26      0.96 o 
  -5   1   0        4.11        3.80      0.79 o 
  -4   1   0      130.17      139.75      4.22 o 
  -3   1   0      404.26      432.40      2.58 o 
  -2   1   0       17.02       18.16      0.33 o 
  -1   1   0      564.11      520.50      3.24 o 
   2   1   0      278.89      278.86      2.06 o 
   3   1   0       32.01       33.09      0.83 o 
   4   1   0       14.10       15.26      1.28 o 
   5   1   0        3.79        3.24      0.87 o 
   6   1   0       67.31       77.99      1.76 o 
   7   1   0        5.27        6.67      1.09 o 
   8   1   0        0.02       -0.31      1.36 o 
  -6   2   0        3.27        3.13      0.94 o 
  -5   2   0        0.46        0.01      0.76 o 
  -4   2   0        0.51        0.40      0.29 o 
  -3   2   0       73.34       76.10      1.34 o 
  -2   2   0       13.04       15.52      0.27 o 
  -1   2   0        0.00        0.07      0.15 o 
   1   2   0      767.53      711.64      7.75 o 
   3   2   0       40.43       39.81      0.91 o 
   4   2   0       38.54       36.88      1.06 o 
   5   2   0       15.27       14.48      0.83 o 
   6   2   0      186.04      197.24     11.31 o 
   7   2   0        2.89        3.56      1.07 o 
   8   2   0        0.41        0.56      1.38 o 
  -6   3   0        0.96        2.43      0.97 o 
  -5   3   0        0.41        0.36      0.84 o 
  -4   3   0        0.20        0.17      0.28 o 
  -3   3   0       11.82       11.36      0.38 o 
  -2   3   0       26.17       25.91      0.49 o 
  -1   3   0       60.66       58.93      0.47 o 
   0   3   0        0.20        0.44      0.22 o 
   1   3   0      105.93       96.47      0.60 o 
   2   3   0      136.52      135.95      1.85 o 
   3   3   0      266.20      257.81      6.82 o 
   4   3   0        1.31        0.37      0.71 o 
   5   3   0        4.79        4.11      0.86 o 
   6   3   0        1.84        1.45      1.04 o 
   7   3   0       32.82       38.39      2.47 o 
   8   3   0        0.71        0.23      1.44 o 
  -6   4   0        0.02        2.21      1.65 o 
  -5   4   0        2.08        5.90      1.62 o 
  -4   4   0        0.33       -1.37      1.63 o 
  -3   4   0        5.43        5.90      0.44 o 
  -2   4   0       27.79       28.90      0.59 o 
  -1   4   0       20.25       20.71      0.43 o 
   0   4   0       97.67       96.66      1.22 o 
   1   4   0        0.44        0.52      0.25 o 
   2   4   0      106.60      103.40      0.82 o 
   3   4   0      101.19      111.30      1.95 o 
   4   4   0        2.00        1.76      0.69 o 
   5   4   0        0.18       -0.05      0.64 o 
   6   4   0        6.35        4.35      1.03 o 
   7   4   0        0.91        1.39      1.07 o 
   8   4   0        1.94        1.58      1.61 o 
  -6   5   0        0.71        2.18      1.74 o 
  -5   5   0        0.05        1.92      1.48 o 
  -4   5   0        1.66        1.24      1.03 o 
  -3   5   0        6.69        7.05      0.81 o 
  -2   5   0        9.74        9.70      0.73 o 
  -1   5   0       12.32       10.88      0.86 o 
   0   5   0       61.26       65.28      0.83 o 
   1   5   0       19.49       19.85      0.46 o 
   2   5   0       44.46       47.19      0.63 o 
   3   5   0       23.18       21.72      0.80 o 
   4   5   0        1.29        1.14      0.71 o 
   5   5   0        2.33        3.06      0.82 o 
   6   5   0        0.58        0.35      0.90 o 
   7   5   0        1.70        1.15      1.04 o 
   8   5   0        0.40        0.77      1.69 o 
  -5   6   0        0.19       -0.13      1.53 o 
  -4   6   0       18.88       22.17      3.26 o 
  -3   6   0       22.55       22.58      1.09 o 
  -2   6   0       46.20       47.32      1.54 o 
  -1   6   0       16.37       16.16      0.78 o 
   0   6   0        0.02        0.04      0.37 o 
   1   6   0        0.25        0.90      0.35 o 
   2   6   0       30.18       29.00      0.55 o 
   3   6   0        2.61        3.17      0.52 o 
   4   6   0       10.16       10.05      0.95 o 
   5   6   0        0.05       -0.07      0.79 o 
   6   6   0        0.04       -1.02      1.02 o 
   7   6   0        1.59        1.06      1.02 o 
   8   6   0        1.90        2.76      1.71 o 
  -5   7   0        0.17       -0.77      1.53 o 
  -4   7   0        1.24        1.01      1.01 o 
  -3   7   0        8.29        6.38      0.98 o 
  -2   7   0        0.83        1.07      0.73 o 
  -1   7   0       10.92        9.57      0.86 o 
   0   7   0       57.13       56.98      1.09 o 
   1   7   0       97.04       93.60      0.94 o 
   2   7   0       41.20       38.25      0.65 o 
   3   7   0        0.11        0.14      0.56 o 
   4   7   0        3.05        3.15      0.75 o 
   5   7   0       20.19       17.33      1.30 o 
   6   7   0        7.06        6.79      1.05 o 
   7   7   0        0.19       -0.23      0.82 o 
  -4   8   0        0.03       -0.68      0.93 o 
  -3   8   0        0.05       -1.59      1.59 o 
  -2   8   0       30.76       35.52      1.26 o 
  -1   8   0       12.19       12.47      0.88 o 
   0   8   0       91.76       89.79      1.51 o 
   1   8   0       65.35       67.08      1.17 o 
   2   8   0      563.23      534.80      3.83 o 
   3   8   0       57.97       55.70      2.26 o 
   4   8   0       15.09       15.46      1.23 o 
   5   8   0        2.96        2.89      0.84 o 
   6   8   0       12.31       11.12      1.11 o 
   7   8   0        0.75       -0.19      1.04 o 
  -4   9   0        0.81        1.25      1.01 o 
  -3   9   0        0.56        0.68      0.89 o 
  -2   9   0        7.25        8.55      0.92 o 
  -1   9   0       46.34       39.82      1.69 o 
   0   9   0        0.20        0.21      0.48 o 
   1   9   0       22.88       22.73      0.70 o 
   2   9   0       17.43       18.00      0.86 o 
   3   9   0      120.42      114.40      1.48 o 
   4   9   0        4.83        4.91      1.48 o 
   5   9   0        3.42        2.56      1.50 o 
   6   9   0        0.21        0.52      1.48 o 
  -3  10   0        0.01        0.07      1.35 o 
  -2  10   0        0.11       -0.11      1.40 o 
  -1  10   0       13.38       11.81      1.64 o 
   0  10   0        1.54        0.53      1.32 o 
   1  10   0        3.17        3.91      1.41 o 
   2  10   0        2.49        2.70      1.39 o 
   3  10   0        0.06        1.03      0.92 o 
   4  10   0       20.58       24.45      1.95 o 
   5  10   0        2.16        1.81      1.53 o 
  -1  11   0        0.31        0.86      1.47 o 
   0  11   0        3.39        3.12      1.49 o 
   1  11   0        0.88        2.10      1.45 o 
   2  11   0        0.33        0.29      1.32 o 
   3  11   0        1.14        1.41      1.40 o 
   4  11   0        8.30       11.38      1.87 o 
   5  11   0       19.42       21.94      2.16 o 
   1  12   0        0.15        1.66      1.63 o 
   2  12   0        7.76        8.60      1.79 o 
   3  12   0        0.11        2.00      1.63 o 
   4  12   0        0.01        1.26      1.59 o 
  -3 -12   1        1.95        1.86      1.55 o 
  -4 -11   1        0.46        0.40      1.54 o 
  -3 -11   1        0.05       -0.59      1.44 o 
  -2 -11   1        0.22        2.08      1.45 o 
  -1 -11   1        0.77        3.36      1.45 o 
   0 -11   1        0.69        0.01      1.51 o 
   1 -11   1        0.50        0.02      1.42 o 
  -5 -10   1        3.34        3.32      1.72 o 
  -4 -10   1       14.91       17.93      1.88 o 
  -3 -10   1        4.50        4.72      1.50 o 
  -2 -10   1        1.66        2.86      1.41 o 
  -1 -10   1        0.01       -0.24      1.34 o 
   0 -10   1        1.53        1.97      1.35 o 
   1 -10   1        0.03        0.76      1.41 o 
   2 -10   1        0.08       -0.18      1.35 o 
   3 -10   1        0.63        2.12      1.46 o 
  -6  -9   1        0.44        0.83      1.71 o 
  -5  -9   1        0.02        0.55      1.44 o 
  -4  -9   1        0.43        0.77      0.78 o 
  -3  -9   1        0.03       -0.57      0.75 o 
  -2  -9   1        9.94       10.63      0.95 o 
  -1  -9   1       13.90       13.82      0.85 o 
   0  -9   1       10.49        9.77      0.66 o 
   1  -9   1        3.95        5.11      0.87 o 
   2  -9   1        0.48        0.13      0.81 o 
   3  -9   1        0.55        0.80      0.91 o 
   4  -9   1        1.22        1.66      1.65 o 
  -7  -8   1        0.35        1.00      1.41 o 
  -6  -8   1        1.55        2.26      1.00 o 
  -5  -8   1        3.84        4.78      0.90 o 
  -4  -8   1        3.47        3.23      0.85 o 
  -3  -8   1       12.77       12.55      0.96 o 
  -2  -8   1        2.41        2.73      0.62 o 
  -1  -8   1       31.71       31.77      0.71 o 
   0  -8   1        9.24       10.10      0.63 o 
   1  -8   1        0.18        0.53      0.80 o 
   2  -8   1        0.56        1.14      0.80 o 
   3  -8   1        1.45        1.79      0.89 o 
   4  -8   1        0.77        0.79      0.95 o 
  -7  -7   1        3.39        3.60      1.10 o 
  -6  -7   1        0.54        0.68      0.94 o 
  -5  -7   1        2.76        2.08      0.87 o 
  -4  -7   1        4.34        3.82      0.83 o 
  -3  -7   1       20.48       21.64      0.98 o 
  -2  -7   1       49.99       46.24      0.97 o 
  -1  -7   1       44.72       45.69      1.15 o 
   0  -7   1        1.21        1.35      0.67 o 
   1  -7   1        0.39        0.57      0.69 o 
   2  -7   1       17.74       18.61      1.04 o 
   3  -7   1        9.60        6.85      1.01 o 
   4  -7   1        0.40        0.20      0.87 o 
   5  -7   1        0.02        0.38      1.58 o 
  -7  -6   1        1.72        2.09      1.04 o 
  -6  -6   1        7.61        8.26      0.88 o 
  -5  -6   1        0.79        0.99      0.82 o 
  -4  -6   1       15.30       14.99      0.94 o 
  -3  -6   1       22.46       23.93      0.92 o 
  -2  -6   1       42.44       41.50      1.41 o 
  -1  -6   1        8.31        8.71      0.48 o 
   0  -6   1       81.72       79.57      1.26 o 
   1  -6   1       12.79       12.38      0.82 o 
   2  -6   1        5.10        5.02      0.78 o 
   3  -6   1       36.29       33.33      1.31 o 
   4  -6   1        2.13        1.36      0.90 o 
   5  -6   1        2.69        3.61      1.63 o 
  -7  -5   1        0.86        0.60      1.01 o 
  -6  -5   1        1.22        0.66      0.90 o 
  -5  -5   1        0.05       -0.12      0.80 o 
  -4  -5   1        3.01        2.65      0.78 o 
  -3  -5   1        1.90        2.09      0.66 o 
  -2  -5   1       21.75       20.96      0.63 o 
  -1  -5   1      204.85      213.13      1.60 o 
   0  -5   1      259.73      255.76      2.28 o 
   1  -5   1        0.07        0.24      0.55 o 
   2  -5   1        1.86        1.98      0.67 o 
   3  -5   1       19.20       19.03      1.40 o 
   4  -5   1      131.93      138.52      5.60 o 
   5  -5   1        0.07       -1.12      1.49 o 
  -7  -4   1        0.01        0.50      0.87 o 
  -6  -4   1        0.91        1.61      0.93 o 
  -5  -4   1        3.22        2.85      0.87 o 
  -4  -4   1        3.42        4.69      0.80 o 
  -3  -4   1      147.67      148.04      2.46 o 
  -2  -4   1       19.23       20.03      0.73 o 
  -1  -4   1        0.88        1.54      0.26 o 
   0  -4   1      721.41      819.25     12.87 o 
   1  -4   1      186.34      203.47      1.49 o 
   2  -4   1       25.38       24.45      0.54 o 
   3  -4   1       16.36       16.93      0.88 o 
   4  -4   1       85.74       79.82      6.14 o 
   5  -4   1        5.08        6.18      1.61 o 
   6  -4   1        0.34        0.22      1.61 o 
  -7  -3   1       30.39       30.10      1.57 o 
  -6  -3   1        1.63        2.21      1.00 o 
  -5  -3   1        4.00        3.98      0.86 o 
  -4  -3   1      105.68      111.28      1.32 o 
  -3  -3   1      147.15      156.64      1.60 o 
  -2  -3   1        9.05        7.81      0.39 o 
  -1  -3   1      174.38      182.41      0.90 o 
   0  -3   1      232.24      241.23      3.02 o 
   1  -3   1       11.49       16.08      0.36 o 
   2  -3   1        6.00        7.29      0.29 o 
   3  -3   1       12.52       12.05      0.75 o 
   4  -3   1        3.98        3.15      1.47 o 
   5  -3   1        0.01        1.03      0.82 o 
   6  -3   1        4.54        7.71      1.76 o 
  -8  -2   1        0.26        0.24      1.50 o 
  -7  -2   1       38.33       44.10      1.66 o 
  -6  -2   1       42.02       44.09      2.79 o 
  -5  -2   1        6.08        6.42      0.92 o 
  -4  -2   1       26.19       23.38      0.97 o 
  -3  -2   1      353.95      364.51      5.68 o 
  -2  -2   1      866.98      825.82      2.76 o 
  -1  -2   1      222.60      224.24      0.93 o 
   0  -2   1      243.43      221.57      1.16 o 
   1  -2   1      510.45      536.36      1.15 o 
   2  -2   1        0.13        0.14      0.21 o 
   3  -2   1       31.76       30.11      0.65 o 
   4  -2   1        1.64        1.58      0.66 o 
   5  -2   1        0.08       -0.41      0.75 o 
   6  -2   1       27.28       27.60      1.24 o 
  -8  -1   1        0.08       -0.17      1.42 o 
  -7  -1   1        5.11        6.16      1.16 o 
  -6  -1   1        9.52       10.87      1.12 o 
  -5  -1   1        4.48        4.64      0.92 o 
  -4  -1   1        0.01       -0.16      0.73 o 
  -3  -1   1        7.87        6.11      0.64 o 
  -2  -1   1        8.06       10.55      0.55 o 
  -1  -1   1       10.25       10.28      0.44 o 
   0  -1   1      125.14      123.96      1.04 o 
   1  -1   1     1253.19     1232.39     16.19 o 
   2  -1   1        0.64        1.51      0.20 o 
   3  -1   1        9.80       13.04      0.49 o 
   4  -1   1        8.84        9.47      1.26 o 
   5  -1   1        0.27        0.67      0.74 o 
   6  -1   1        4.25        4.20      0.95 o 
   7  -1   1        1.65        1.22      1.80 o 
  -7   0   1        4.75        3.07      1.08 o 
  -6   0   1        2.43        2.94      1.02 o 
  -5   0   1       20.75       20.96      1.10 o 
  -4   0   1        1.33        2.43      0.75 o 
  -3   0   1        2.00        2.05      0.58 o 
  -2   0   1        0.15        0.22      0.46 o 
   1   0   1       44.23       41.59      0.41 o 
   2   0   1       39.36       44.36      0.49 o 
   3   0   1      456.14      475.40      2.87 o 
   4   0   1        4.01        3.80      0.69 o 
   5   0   1        4.73        4.54      0.81 o 
   6   0   1        3.65        3.89      0.90 o 
   7   0   1        1.54        0.67      1.00 o 
  -7   1   1        2.36        3.11      1.10 o 
  -6   1   1        0.45        0.16      0.94 o 
  -5   1   1        0.07        0.01      0.79 o 
  -4   1   1        3.00        3.61      0.80 o 
  -3   1   1        0.07       -0.11      0.56 o 
  -2   1   1      194.34      193.62      1.22 o 
  -1   1   1      105.49      100.31      0.84 o 
   1   1   1      560.07      518.87      5.36 o 
   2   1   1      292.52      284.96      2.13 o 
   3   1   1       54.37       58.53      3.00 o 
   4   1   1        0.29       -0.17      0.68 o 
   5   1   1        0.42        0.90      0.74 o 
   6   1   1        4.31        4.87      0.94 o 
   7   1   1        0.74        1.25      1.40 o 
  -7   2   1        2.38        2.79      1.47 o 
  -6   2   1        1.86        1.37      0.97 o 
  -5   2   1        0.06       -0.06      0.80 o 
  -4   2   1        0.04        0.11      0.72 o 
  -3   2   1       50.85       54.04      2.22 o 
  -2   2   1      132.50      138.72      1.05 o 
  -1   2   1      735.76      719.48      1.71 o 
   0   2   1      243.95      234.81      0.88 o 
   1   2   1      322.80      305.84      1.09 o 
   2   2   1       10.61       11.70      0.35 o 
   3   2   1       26.47       25.02      0.62 o 
   4   2   1        6.17        6.03      0.72 o 
   5   2   1        0.00        0.34      0.84 o 
   6   2   1        1.30        2.10      1.83 o 
   7   2   1        2.69        3.31      1.00 o 
  -7   3   1        8.66        9.89      1.61 o 
  -6   3   1        0.03        0.74      1.00 o 
  -5   3   1        8.99       10.03      0.98 o 
  -4   3   1        0.85        0.80      0.42 o 
  -3   3   1        1.62        1.54      0.35 o 
  -2   3   1        0.09        0.10      0.29 o 
  -1   3   1        1.43        1.56      0.19 o 
   0   3   1      101.15      111.71      0.80 o 
   2   3   1      293.24      297.09      1.31 o 
   3   3   1       45.46       43.16      0.93 o 
   4   3   1       66.69       69.53      1.29 o 
   5   3   1       20.49       20.62      1.79 o 
   6   3   1       44.38       47.25      6.22 o 
   7   3   1        4.35        5.76      1.11 o 
   8   3   1        1.53        0.84      1.37 o 
  -6   4   1        2.42        3.88      1.09 o 
  -5   4   1        4.50        5.35      0.98 o 
  -4   4   1       14.39       13.07      0.58 o 
  -3   4   1        0.31        0.58      0.38 o 
  -2   4   1        1.02        0.54      0.38 o 
  -1   4   1      570.71      606.02      1.91 o 
   0   4   1      408.38      442.14      1.69 o 
   1   4   1      334.64      344.77      3.97 o 
   2   4   1      133.37      138.73      1.11 o 
   3   4   1      579.90      617.75      2.83 o 
   4   4   1        1.58        1.59      0.70 o 
   5   4   1       11.49       11.28      0.67 o 
   6   4   1       29.86       25.54      2.00 o 
   7   4   1       10.63        9.90      1.19 o 
   8   4   1        0.03        0.28      1.11 o 
  -6   5   1        0.38        1.79      1.65 o 
  -5   5   1       74.26       89.63      2.84 o 
  -4   5   1        0.27       -1.09      1.44 o 
  -3   5   1        2.36        2.44      0.50 o 
  -2   5   1        8.52        9.10      0.53 o 
  -1   5   1      393.72      417.23      2.32 o 
   0   5   1       79.63       88.99      0.72 o 
   1   5   1       22.21       21.40      0.36 o 
   2   5   1       10.26       10.93      0.41 o 
   3   5   1        1.05        0.04      0.45 o 
   4   5   1       23.46       24.40      0.95 o 
   5   5   1        5.68        5.18      0.86 o 
   6   5   1        0.58       -0.39      0.96 o 
   7   5   1        0.02       -0.47      1.02 o 
   8   5   1        1.97        2.91      1.18 o 
  -5   6   1       18.50       23.70      1.95 o 
  -4   6   1      144.72      159.94      2.46 o 
  -3   6   1        2.70        2.39      0.53 o 
  -2   6   1        0.01        0.29      0.49 o 
  -1   6   1       22.91       23.26      0.67 o 
   0   6   1      543.93      569.20      2.17 o 
   1   6   1      356.84      359.78      2.65 o 
   2   6   1       86.72       85.55      0.61 o 
   3   6   1        2.88        2.47      0.53 o 
   4   6   1        0.09       -0.07      0.66 o 
   5   6   1        5.44        5.70      0.83 o 
   6   6   1        0.05        0.21      0.88 o 
   7   6   1        0.02       -0.46      0.98 o 
   8   6   1        9.12        7.94      1.79 o 
  -5   7   1        0.12        1.54      1.54 o 
  -4   7   1       37.65       39.20      1.45 o 
  -3   7   1        3.84        3.78      0.98 o 
  -2   7   1        1.63        1.58      0.71 o 
  -1   7   1       11.46       10.80      0.75 o 
   0   7   1        0.28        0.48      0.36 o 
   1   7   1       45.07       43.09      0.83 o 
   2   7   1       44.42       43.50      0.57 o 
   3   7   1        2.18        1.40      0.53 o 
   4   7   1        0.15        0.27      0.65 o 
   5   7   1       11.61       10.19      0.92 o 
   6   7   1       14.86       14.80      0.85 o 
   7   7   1        0.79       -0.74      1.00 o 
  -5   8   1        0.57        1.17      1.05 o 
  -4   8   1        0.01        0.21      0.93 o 
  -3   8   1        0.11        0.43      0.89 o 
  -2   8   1       13.89       14.19      1.54 o 
  -1   8   1        8.07        6.56      0.73 o 
   0   8   1       32.81       31.44      1.74 o 
   1   8   1       37.91       34.18      0.84 o 
   2   8   1      317.57      310.88      4.08 o 
   3   8   1        4.18        3.91      0.61 o 
   4   8   1        5.56        5.60      0.63 o 
   5   8   1       11.79       12.75      0.94 o 
   6   8   1       19.36       16.84      1.15 o 
   7   8   1        0.21        0.52      1.61 o 
  -4   9   1        0.08       -0.01      0.97 o 
  -3   9   1        0.65        0.28      0.95 o 
  -2   9   1        3.70        3.78      0.87 o 
  -1   9   1        1.26        1.46      0.72 o 
   0   9   1        6.45        6.05      0.48 o 
   1   9   1        4.92        4.35      0.60 o 
   2   9   1       45.20       42.78      2.13 o 
   3   9   1       15.79       12.15      1.36 o 
   4   9   1        0.03       -0.04      0.89 o 
   5   9   1        0.09        0.55      1.41 o 
   6   9   1        0.37        0.23      1.46 o 
  -3  10   1        0.01        0.20      1.44 o 
  -2  10   1        1.94        2.36      1.43 o 
  -1  10   1        0.80        1.40      1.30 o 
   0  10   1        2.30        3.58      1.38 o 
   1  10   1       13.90       13.71      1.52 o 
   2  10   1        0.36        0.41      0.78 o 
   3  10   1        1.23        1.19      1.07 o 
   4  10   1        6.95        8.00      1.07 o 
   5  10   1        0.25        0.52      1.52 o 
   6  10   1        0.63        1.55      1.66 o 
  -2  11   1        0.59        0.59      1.50 o 
  -1  11   1        0.51        2.21      1.50 o 
   0  11   1        0.01       -0.15      1.40 o 
   1  11   1        0.39        0.96      1.33 o 
   2  11   1        1.80        2.89      1.35 o 
   3  11   1        4.40        4.59      1.49 o 
   4  11   1        1.03        3.11      1.58 o 
   5  11   1        0.48        0.88      1.66 o 
   0  12   1        4.50        7.25      1.79 o 
   1  12   1        0.00        0.00      1.55 o 
   2  12   1        0.02       -0.48      1.43 o 
   3  12   1        3.35        4.83      1.68 o 
   4  12   1        1.92        2.51      1.20 o 
  -3 -12   2        0.57        1.38      1.62 o 
  -4 -11   2        0.28        0.52      1.51 o 
  -3 -11   2        3.03        3.85      1.57 o 
  -2 -11   2        0.29        1.33      1.54 o 
  -1 -11   2        0.96        2.19      1.60 o 
   0 -11   2        0.82        1.64      1.49 o 
  -5 -10   2        1.29        1.75      1.65 o 
  -4 -10   2        0.31        0.41      1.50 o 
  -3 -10   2        0.15       -0.14      1.40 o 
  -1 -10   2        0.89        0.92      1.36 o 
   0 -10   2        2.00        1.78      1.35 o 
   1 -10   2        0.60        0.18      1.35 o 
   2 -10   2        2.18        3.44      1.49 o 
  -5  -9   2       15.30       19.51      1.99 o 
  -4  -9   2        0.26        0.22      0.82 o 
  -3  -9   2        3.92        4.08      0.90 o 
  -2  -9   2        1.39        1.76      0.90 o 
  -1  -9   2        0.30        0.15      0.72 o 
   0  -9   2        4.79        2.01      0.74 o 
   1  -9   2        0.61        0.21      0.82 o 
   2  -9   2        0.00       -0.01      0.85 o 
   3  -9   2        0.45        1.65      0.97 o 
  -7  -8   2        0.04       -0.56      1.47 o 
  -6  -8   2        0.02        0.64      0.98 o 
  -5  -8   2        0.33        0.56      0.91 o 
  -4  -8   2       53.15       51.05      1.41 o 
  -3  -8   2        8.05        7.56      1.60 o 
  -2  -8   2        9.48        9.28      1.04 o 
  -1  -8   2        0.13       -0.08      0.89 o 
   0  -8   2       89.07       78.05      1.22 o 
   1  -8   2        4.78        2.18      0.84 o 
   2  -8   2        0.04        0.09      0.82 o 
   3  -8   2        0.38        0.34      0.86 o 
   4  -8   2        1.04       -0.09      1.54 o 
  -7  -7   2        6.28        4.75      1.60 o 
  -6  -7   2        5.51        6.12      1.09 o 
  -5  -7   2        5.67        6.41      1.00 o 
  -4  -7   2       26.21       23.05      1.24 o 
  -3  -7   2      608.59      615.24     16.47 o 
  -2  -7   2       39.74       36.94      1.46 o 
  -1  -7   2       47.64       45.47      1.47 o 
   0  -7   2        0.74        0.76      0.56 o 
   1  -7   2      158.38      151.92      2.01 o 
   2  -7   2        0.01        0.43      0.78 o 
   3  -7   2        1.66        1.36      0.86 o 
   4  -7   2        0.06       -0.16      1.46 o 
  -7  -6   2        6.04        6.25      1.19 o 
  -6  -6   2       15.99       17.96      1.23 o 
  -5  -6   2        0.47        0.04      0.91 o 
  -4  -6   2        2.05        2.18      0.84 o 
  -3  -6   2      165.16      164.64      1.94 o 
  -2  -6   2      216.11      206.92      4.11 o 
  -1  -6   2       92.26       91.95      1.79 o 
   0  -6   2       36.08       32.04      1.12 o 
   1  -6   2        1.54        2.73      0.70 o 
   2  -6   2       17.10       16.16      0.98 o 
   3  -6   2        2.30        1.54      1.07 o 
   4  -6   2        3.55        2.86      0.89 o 
   5  -6   2        0.28        2.19      1.61 o 
  -7  -5   2        0.28       -0.14      1.07 o 
  -6  -5   2        3.45        3.47      1.01 o 
  -5  -5   2        2.88        3.43      0.88 o 
  -4  -5   2        6.77        6.12      0.87 o 
  -3  -5   2       21.96       21.54      0.92 o 
  -2  -5   2      167.49      163.34      2.99 o 
  -1  -5   2       76.40       73.05      1.53 o 
   0  -5   2        2.96        2.71      0.22 o 
   1  -5   2       31.01       30.13      0.93 o 
   2  -5   2       17.71       17.69      0.88 o 
   3  -5   2      338.14      355.46     10.15 o 
   4  -5   2        0.15       -0.48      0.84 o 
   5  -5   2        0.96        1.58      1.56 o 
  -7  -4   2        0.42        0.95      1.05 o 
  -6  -4   2        0.01        0.51      0.96 o 
  -5  -4   2       10.26       10.99      1.04 o 
  -4  -4   2        0.64        0.39      0.74 o 
  -3  -4   2        1.37        1.55      0.66 o 
  -2  -4   2       35.46       34.72      0.85 o 
  -1  -4   2      182.75      191.91      2.16 o 
   0  -4   2       34.26       39.40      1.22 o 
   1  -4   2        1.18        0.85      0.36 o 
   2  -4   2       37.96       34.64      0.64 o 
   3  -4   2       72.47       74.80      1.40 o 
   4  -4   2       85.03       96.31      4.56 o 
   5  -4   2        0.07        1.06      1.43 o 
   6  -4   2        0.48       -1.05      1.53 o 
  -7  -3   2        4.57        7.52      1.17 o 
  -6  -3   2        3.97        3.94      1.03 o 
  -5  -3   2        5.27        5.03      0.92 o 
  -4  -3   2       17.53       16.95      1.91 o 
  -3  -3   2       18.30       18.15      0.84 o 
  -2  -3   2       73.83       73.81      0.81 o 
  -1  -3   2      124.84      119.67      1.29 o 
   0  -3   2      624.11      674.05     17.49 o 
   1  -3   2       53.48       61.45      0.70 o 
   2  -3   2       93.57       97.77      0.86 o 
   3  -3   2       13.29       12.20      0.72 o 
   4  -3   2       27.10       22.35      2.92 o 
   5  -3   2        3.23        4.66      1.48 o 
   6  -3   2        1.16        3.34      1.70 o 
  -7  -2   2        0.09        2.56      1.80 o 
  -6  -2   2        0.77        1.30      1.00 o 
  -5  -2   2       16.29       16.62      1.09 o 
  -4  -2   2       19.61       19.24      1.00 o 
  -3  -2   2       28.12       27.46      2.98 o 
  -2  -2   2       69.21       66.13      0.98 o 
  -1  -2   2       69.90       70.87      1.04 o 
   0  -2   2      253.84      248.57      4.17 o 
   1  -2   2       90.26       89.55      0.63 o 
   2  -2   2       54.21       53.59      0.60 o 
   3  -2   2        5.32        5.19      0.34 o 
   4  -2   2       30.43       32.59      1.01 o 
   5  -2   2        2.95        3.93      0.96 o 
   6  -2   2        0.43        0.83      1.59 o 
  -7  -1   2       19.64       23.28      2.29 o 
  -6  -1   2        0.25        1.48      0.99 o 
  -5  -1   2        0.50        0.12      0.85 o 
  -4  -1   2        2.33        2.52      0.78 o 
  -3  -1   2      118.62      119.28      1.49 o 
  -2  -1   2        0.73        0.90      0.52 o 
  -1  -1   2      166.14      157.56      0.95 o 
   0  -1   2      497.15      487.24      7.57 o 
   1  -1   2        8.46        8.79      0.21 o 
   2  -1   2       20.69       19.23      0.29 o 
   3  -1   2        5.74        5.28      0.31 o 
   4  -1   2        0.22        0.54      0.60 o 
   5  -1   2        0.49        0.10      0.71 o 
   6  -1   2        0.60        1.02      0.82 o 
   7  -1   2        0.39        1.61      1.61 o 
  -7   0   2        6.33        6.78      1.26 o 
  -6   0   2        6.46        5.77      1.07 o 
  -5   0   2        1.06        0.62      0.92 o 
  -4   0   2       28.06       27.73      1.03 o 
  -3   0   2      187.26      197.77      2.22 o 
  -2   0   2        3.05        2.23      0.53 o 
  -1   0   2      960.60      877.42     21.89 o 
   0   0   2      978.84      902.00     11.87 o 
   1   0   2      849.06      823.79     21.63 o 
   2   0   2      122.09      129.99      0.69 o 
   3   0   2      189.06      197.66      2.45 o 
   4   0   2       12.89       12.44      0.72 o 
   5   0   2        4.94        4.89      0.77 o 
   6   0   2        7.94        7.72      0.93 o 
   7   0   2        0.57        0.43      1.65 o 
  -7   1   2        0.15       -0.13      1.11 o 
  -6   1   2       10.90        9.76      1.12 o 
  -5   1   2       52.10       51.91      1.43 o 
  -4   1   2       38.59       37.15      1.27 o 
  -3   1   2       97.93       98.06      3.29 o 
  -2   1   2       97.43       95.04      1.11 o 
   0   1   2      669.86      666.03      6.08 o 
   1   1   2      931.23      909.74     12.08 o 
   2   1   2       96.21       95.74      0.84 o 
   3   1   2      343.33      364.82      1.07 o 
   4   1   2       64.56       64.66      0.89 o 
   5   1   2       11.79       11.49      0.86 o 
   6   1   2        0.03       -0.28      0.80 o 
   7   1   2        0.24       -1.72      1.72 o 
  -7   2   2        0.86        1.72      1.46 o 
  -6   2   2        2.95        2.59      1.04 o 
  -5   2   2       21.87       23.23      1.16 o 
  -4   2   2      114.60      114.09      2.63 o 
  -3   2   2        3.31        3.49      0.64 o 
  -2   2   2        1.72        1.13      0.47 o 
  -1   2   2      362.76      333.02      1.49 o 
   1   2   2       82.58       99.89      2.47 o 
   2   2   2       20.05       20.25      0.33 o 
   3   2   2      146.23      139.48      1.39 o 
   4   2   2        7.06        7.03      0.47 o 
   5   2   2       67.74       63.18      1.39 o 
   6   2   2        3.92        4.29      0.92 o 
   7   2   2        0.27        0.05      0.92 o 
  -7   3   2        1.13        0.26      1.50 o 
  -6   3   2        0.04       -0.05      0.99 o 
  -5   3   2        1.62        1.21      0.87 o 
  -4   3   2       42.04       42.94      1.23 o 
  -3   3   2        5.81        7.00      0.72 o 
  -2   3   2      132.69      123.15      1.01 o 
  -1   3   2       15.96       17.82      0.32 o 
   0   3   2      667.16      658.74      9.70 o 
   1   3   2     1688.83     1619.44     16.94 o 
   2   3   2        0.00        0.17      0.23 o 
   3   3   2      315.24      317.14      4.32 o 
   4   3   2      200.88      201.61      1.93 o 
   5   3   2      324.00      324.05      3.95 o 
   6   3   2       42.60       43.08      1.42 o 
   7   3   2        3.79        4.02      1.24 o 
  -7   4   2        2.97        4.11      1.62 o 
  -6   4   2        0.15        1.36      1.03 o 
  -5   4   2        4.92        5.06      0.98 o 
  -4   4   2       23.74       22.77      0.73 o 
  -3   4   2        5.54        4.61      0.44 o 
  -2   4   2        4.26        6.18      0.41 o 
  -1   4   2       36.27       41.53      0.57 o 
   0   4   2       24.02       21.38      0.38 o 
   1   4   2      505.72      507.21      6.79 o 
   2   4   2      531.70      549.92      5.18 o 
   3   4   2        0.83        1.25      0.49 o 
   4   4   2       25.88       25.72      0.94 o 
   5   4   2       32.46       32.64      1.20 o 
   6   4   2      209.20      213.23      8.03 o 
   7   4   2        0.07        0.16      0.94 o 
   8   4   2        0.02       -0.99      1.69 o 
  -6   5   2        3.61        4.40      1.79 o 
  -5   5   2        0.27        2.20      1.61 o 
  -4   5   2        0.07        0.09      0.53 o 
  -3   5   2        5.88        6.08      0.57 o 
  -2   5   2       92.12       90.63      1.04 o 
  -1   5   2       66.82       67.57      0.76 o 
   0   5   2        0.82        1.18      0.21 o 
   1   5   2       13.77       12.71      1.00 o 
   2   5   2      873.75      917.49      4.82 o 
   3   5   2       12.20       14.99      0.41 o 
   4   5   2       39.57       41.95      0.92 o 
   5   5   2        0.00       -0.44      0.77 o 
   6   5   2        9.43        7.80      2.34 o 
   7   5   2        0.56        1.31      0.97 o 
   8   5   2        0.30       -0.11      1.08 o 
  -5   6   2       12.03       19.35      1.94 o 
  -4   6   2       11.10       12.50      1.11 o 
  -3   6   2        2.99        2.60      0.55 o 
  -2   6   2        7.28        7.73      0.66 o 
  -1   6   2       96.11      105.12      1.08 o 
   0   6   2        7.54        7.23      0.32 o 
   1   6   2      147.49      136.04     11.14 o 
   2   6   2       10.08       11.28      0.32 o 
   3   6   2       37.00       40.74      0.83 o 
   4   6   2        7.12        6.46      0.50 o 
   5   6   2        8.02        8.39      0.83 o 
   6   6   2        6.11        7.22      1.10 o 
   7   6   2        0.23       -0.56      1.07 o 
   8   6   2        6.79        7.66      1.24 o 
  -5   7   2        3.55        8.43      1.66 o 
  -4   7   2        1.26        3.55      1.03 o 
  -3   7   2        0.28        0.38      0.58 o 
  -2   7   2        0.00        0.02      0.53 o 
  -1   7   2        2.38        2.28      0.53 o 
   0   7   2        0.45        0.77      0.30 o 
   1   7   2       15.73       14.91      1.77 o 
   2   7   2       97.92       94.71      3.78 o 
   3   7   2        6.60        5.80      0.38 o 
   4   7   2        0.09        0.17      0.55 o 
   5   7   2        6.71        6.28      0.78 o 
   6   7   2        1.41        1.55      0.83 o 
   7   7   2        0.18        0.12      0.81 o 
  -5   8   2        0.22        0.73      1.52 o 
  -4   8   2        0.93        3.25      1.04 o 
  -3   8   2        3.27        2.42      0.91 o 
  -2   8   2        0.38       -0.06      0.58 o 
  -1   8   2        0.46        0.41      0.62 o 
   0   8   2        8.49        7.31      0.59 o 
   1   8   2        2.49        3.17      0.33 o 
   2   8   2       10.74       10.05      0.49 o 
   3   8   2        1.16        0.92      0.47 o 
   4   8   2        8.19        7.79      0.62 o 
   5   8   2        0.64        0.23      0.70 o 
   6   8   2        0.36        0.16      1.34 o 
   7   8   2        0.01        0.01      1.50 o 
  -4   9   2        0.57       -0.50      0.98 o 
  -3   9   2        6.16        7.24      1.47 o 
  -2   9   2        5.22        6.19      1.20 o 
  -1   9   2        5.80        4.95      0.71 o 
   0   9   2        0.00       -0.08      0.53 o 
   1   9   2      139.29      133.36      3.00 o 
   2   9   2       13.12       12.35      1.65 o 
   3   9   2        0.04        0.80      1.08 o 
   4   9   2        3.33        3.64      0.94 o 
   5   9   2       18.97       17.60      1.76 o 
   6   9   2        2.36        3.62      1.57 o 
  -3  10   2        0.00       -1.30      1.52 o 
  -2  10   2       11.03        9.85      1.60 o 
  -1  10   2        2.52        1.42      1.40 o 
   0  10   2        2.02        1.34      1.23 o 
   1  10   2        0.00        0.22      1.25 o 
   2  10   2       61.58       59.27      1.49 o 
   3  10   2       16.41       15.59      1.04 o 
   4  10   2        9.10        9.84      1.42 o 
   5  10   2        0.13       -0.47      1.46 o 
   6  10   2        0.10       -0.07      1.58 o 
  -2  11   2        3.44        4.17      1.57 o 
  -1  11   2        0.00        1.24      1.47 o 
   0  11   2        0.01        0.02      1.31 o 
   1  11   2        0.23       -1.20      1.47 o 
   2  11   2        0.10       -0.57      0.79 o 
   3  11   2       14.97       17.91      1.17 o 
   4  11   2        1.33        1.24      0.94 o 
   5  11   2        0.16        0.76      1.51 o 
   0  12   2        0.88        2.69      1.61 o 
   1  12   2        0.63        1.61      1.52 o 
   2  12   2        1.15        2.03      1.52 o 
   3  12   2        4.59        5.05      1.68 o 
   4  12   2       26.70       28.66      2.23 o 
  -3 -11   3       10.88       16.96      1.87 o 
  -2 -11   3        4.28        6.48      1.51 o 
  -4 -10   3        0.00       -0.31      1.50 o 
  -3 -10   3        0.02        0.71      1.34 o 
  -2 -10   3        2.75        5.30      1.34 o 
  -1 -10   3        6.04        5.46      1.50 o 
   0 -10   3        0.03        0.63      1.38 o 
   1 -10   3        0.61        0.54      1.38 o 
   2 -10   3        0.19       -1.16      1.47 o 
  -5  -9   3       16.94       19.26      1.96 o 
  -4  -9   3        0.43        0.26      0.91 o 
  -3  -9   3        0.14        0.95      0.78 o 
  -2  -9   3        4.43        5.07      0.91 o 
  -1  -9   3        0.74        1.41      0.77 o 
   0  -9   3        6.91        7.01      0.89 o 
   1  -9   3        0.94        1.83      0.88 o 
   2  -9   3        1.71        2.15      0.93 o 
   3  -9   3        6.79       11.16      1.80 o 
  -7  -8   3        0.01       -0.30      1.50 o 
  -6  -8   3        1.09        1.10      1.08 o 
  -5  -8   3        0.82        0.52      0.97 o 
  -4  -8   3        2.29        1.58      0.89 o 
  -3  -8   3        0.35        0.24      0.81 o 
  -2  -8   3        0.02       -0.03      0.76 o 
  -1  -8   3        6.86        5.15      1.07 o 
   0  -8   3        1.12        2.35      0.77 o 
   1  -8   3        2.63        3.02      0.84 o 
   2  -8   3        0.21        0.42      0.83 o 
   3  -8   3        0.13        0.69      0.96 o 
  -7  -7   3        1.69        0.41      1.56 o 
  -6  -7   3        1.79        2.30      1.26 o 
  -5  -7   3        0.84        0.98      0.95 o 
  -4  -7   3        5.25        7.12      1.02 o 
  -3  -7   3       64.51       62.44      1.47 o 
  -2  -7   3        0.15       -0.08      0.74 o 
  -1  -7   3        3.17        2.54      0.95 o 
   0  -7   3       34.56       31.26      1.38 o 
   1  -7   3        1.40        1.38      0.79 o 
   2  -7   3        0.58        0.61      0.80 o 
   3  -7   3        0.28        0.33      0.81 o 
   4  -7   3        0.96        0.91      1.57 o 
  -7  -6   3        0.92        1.91      1.59 o 
  -6  -6   3        0.15        1.11      1.02 o 
  -5  -6   3        0.00       -0.93      0.93 o 
  -4  -6   3        1.26        1.29      0.92 o 
  -3  -6   3        3.84        5.33      0.95 o 
  -2  -6   3        0.43        0.33      0.72 o 
  -1  -6   3        5.33        5.76      0.94 o 
   0  -6   3        6.45        6.47      0.74 o 
   1  -6   3       11.77       11.85      0.92 o 
   2  -6   3       14.17       14.61      0.96 o 
   3  -6   3        2.63        3.79      0.82 o 
   4  -6   3        0.00        0.66      1.43 o 
  -7  -5   3        0.97        1.00      1.10 o 
  -6  -5   3        0.45        0.11      0.96 o 
  -5  -5   3        0.50       -0.46      0.91 o 
  -4  -5   3       29.73       28.83      1.19 o 
  -3  -5   3       23.03       20.97      1.16 o 
  -2  -5   3        2.11        1.40      0.65 o 
  -1  -5   3       32.03       30.68      1.29 o 
   0  -5   3        5.56        6.47      0.95 o 
   1  -5   3       26.00       26.10      0.94 o 
   2  -5   3        0.00        1.08      0.97 o 
   3  -5   3        5.99        5.98      0.85 o 
   4  -5   3        0.65       -0.39      1.44 o 
   5  -5   3        0.14        0.98      1.57 o 
  -7  -4   3        0.61        0.89      1.08 o 
  -6  -4   3        0.60        0.35      0.94 o 
  -5  -4   3        6.12        4.86      1.02 o 
  -4  -4   3       14.82       13.73      0.99 o 
  -3  -4   3        5.93        4.75      0.76 o 
  -2  -4   3       10.10        9.70      0.47 o 
  -1  -4   3       62.21       59.70      1.29 o 
   0  -4   3        3.02        3.73      0.83 o 
   1  -4   3       57.85       58.00      1.10 o 
   2  -4   3        0.25        0.10      0.30 o 
   3  -4   3      215.91      220.97      2.27 o 
   4  -4   3        2.25        1.35      0.88 o 
   5  -4   3        1.71        1.45      1.46 o 
  -7  -3   3        0.63        0.91      1.09 o 
  -6  -3   3        1.34        0.85      1.00 o 
  -5  -3   3       13.75       13.49      1.38 o 
  -4  -3   3       50.38       49.17      2.66 o 
  -3  -3   3       74.09       73.59      2.13 o 
  -2  -3   3        2.62        2.82      0.39 o 
  -1  -3   3      392.70      406.03      1.70 o 
   0  -3   3      420.48      447.05      3.43 o 
   1  -3   3       14.88       16.18      0.65 o 
   2  -3   3       65.24       67.34      1.11 o 
   3  -3   3       25.27       25.10      0.91 o 
   4  -3   3       71.20       67.84      1.83 o 
   5  -3   3        0.72        1.58      1.54 o 
   6  -3   3        0.31        0.87      1.63 o 
  -7  -2   3        0.34        1.87      1.19 o 
  -6  -2   3        3.12        3.46      1.04 o 
  -5  -2   3        0.46        0.40      0.93 o 
  -4  -2   3      251.12      243.67      7.22 o 
  -3  -2   3        6.43        5.12      1.27 o 
  -2  -2   3       75.37       70.96      1.07 o 
  -1  -2   3       98.80       98.02      1.54 o 
   0  -2   3       23.15       26.96      1.00 o 
   1  -2   3      327.72      352.88      3.08 o 
   2  -2   3        0.06        0.06      0.17 o 
   3  -2   3       29.63       27.47      0.58 o 
   4  -2   3        0.14       -0.23      1.45 o 
   5  -2   3        5.36        6.60      1.60 o 
   6  -2   3        0.09       -0.02      1.64 o 
  -7  -1   3       45.17       50.76      3.74 o 
  -6  -1   3        4.04        5.22      1.04 o 
  -5  -1   3       35.12       33.73      1.31 o 
  -4  -1   3       81.05       85.07      4.07 o 
  -3  -1   3      665.56      633.83      9.41 o 
  -2  -1   3      184.44      186.48      7.67 o 
  -1  -1   3      227.21      233.56      1.45 o 
   0  -1   3      297.71      299.78      3.92 o 
   1  -1   3       33.62       35.04      1.11 o 
   2  -1   3      299.67      317.14      4.28 o 
   3  -1   3        6.64        6.44      0.23 o 
   4  -1   3        0.00        0.24      0.54 o 
   5  -1   3       62.21       56.88      1.28 o 
   6  -1   3        9.74        8.67      1.72 o 
  -7   0   3       28.54       35.95      3.02 o 
  -6   0   3        9.47       10.31      1.13 o 
  -5   0   3        2.24        2.38      0.89 o 
  -4   0   3        4.14        3.38      0.82 o 
  -3   0   3       31.18       29.59      1.11 o 
  -2   0   3      443.16      452.72      3.38 o 
  -1   0   3       44.75       43.83      0.75 o 
   0   0   3      307.16      306.63      0.94 o 
   1   0   3      573.03      575.73      1.94 o 
   2   0   3      386.26      448.25      4.97 o 
   3   0   3       76.66       78.39      0.64 o 
   4   0   3        0.85        0.69      0.35 o 
   5   0   3        0.00       -0.38      0.66 o 
   6   0   3       14.48       11.69      1.70 o 
   7   0   3        3.38        3.76      1.70 o 
  -7   1   3        1.05        0.30      1.20 o 
  -6   1   3        0.21       -0.05      0.84 o 
  -5   1   3        4.62        5.73      0.99 o 
  -4   1   3        0.53        0.02      0.77 o 
  -3   1   3        6.34        6.93      0.70 o 
  -2   1   3      371.37      368.02      4.79 o 
   0   1   3      101.37      107.55      0.89 o 
   1   1   3       51.84       58.47      1.03 o 
   2   1   3      582.08      614.83      3.72 o 
   3   1   3      340.62      348.69      1.24 o 
   4   1   3       68.13       64.24      0.84 o 
   5   1   3       33.05       31.97      1.04 o 
   6   1   3        1.22        0.54      0.74 o 
   7   1   3        0.34        1.40      1.55 o 
  -7   2   3        0.41       -0.17      1.53 o 
  -6   2   3        0.83        0.40      1.02 o 
  -5   2   3       17.57       17.59      1.38 o 
  -4   2   3       18.51       18.16      1.02 o 
  -3   2   3        0.06        0.42      0.65 o 
  -2   2   3        0.00       -0.38      0.78 o 
  -1   2   3     1414.80     1359.47     21.18 o 
   0   2   3      461.95      487.56      1.54 o 
   1   2   3      637.78      619.57      2.43 o 
   2   2   3      244.68      250.74      3.28 o 
   3   2   3       88.36       93.03      0.75 o 
   4   2   3        0.82        1.10      0.27 o 
   5   2   3       17.15       16.87      0.95 o 
   6   2   3        1.77        0.31      1.40 o 
   7   2   3        0.61        1.13      1.57 o 
  -7   3   3        2.14        2.73      1.60 o 
  -6   3   3        1.34        1.22      1.00 o 
  -5   3   3        0.15        0.16      0.91 o 
  -4   3   3        2.19        2.78      0.84 o 
  -3   3   3        0.00       -0.06      0.63 o 
  -2   3   3      101.53       95.97      1.23 o 
  -1   3   3       40.04       35.65      0.73 o 
   0   3   3      129.80      134.07      0.68 o 
   1   3   3      440.65      444.64      4.96 o 
   2   3   3       14.77       14.99      0.31 o 
   3   3   3       12.18       11.85      0.41 o 
   4   3   3        0.72        0.27      0.43 o 
   5   3   3       89.64       85.38      1.50 o 
   6   3   3        6.39        5.96      1.28 o 
   7   3   3        1.38       -0.79      1.69 o 
  -6   4   3        0.17        0.50      1.04 o 
  -5   4   3        2.14        1.91      0.95 o 
  -4   4   3       20.27       19.96      0.76 o 
  -3   4   3        6.25        5.77      0.57 o 
  -2   4   3        0.15        0.03      0.43 o 
  -1   4   3       25.02       26.68      0.48 o 
   0   4   3        0.00        0.32      0.16 o 
   1   4   3       94.58       92.52      1.04 o 
   2   4   3       32.48       31.19      0.58 o 
   3   4   3      179.91      180.74      1.75 o 
   4   4   3       15.74       18.38      0.96 o 
   5   4   3       23.00       24.36      1.16 o 
   6   4   3        3.67        5.04      0.93 o 
   7   4   3        0.93        0.97      0.92 o 
   8   4   3        0.20        1.32      1.65 o 
  -6   5   3        1.34        2.07      1.12 o 
  -5   5   3       16.88       17.63      1.24 o 
  -4   5   3        0.54        0.64      0.57 o 
  -3   5   3       20.48       19.75      0.64 o 
  -2   5   3       41.04       43.44      0.83 o 
  -1   5   3      128.58      130.65      0.98 o 
   0   5   3      114.93      109.57      0.67 o 
   1   5   3      122.99      118.67      1.32 o 
   2   5   3      309.80      331.23      2.03 o 
   3   5   3        0.00       -0.18      0.33 o 
   4   5   3       71.83       72.59      1.71 o 
   5   5   3       15.45       16.39      0.99 o 
   6   5   3       13.21       10.39      1.05 o 
   7   5   3        2.24        2.69      0.94 o 
   8   5   3        1.88        0.78      1.65 o 
  -5   6   3        4.26        5.97      1.63 o 
  -4   6   3       36.79       38.24      1.37 o 
  -3   6   3       15.80       15.88      0.72 o 
  -2   6   3       38.11       40.63      0.89 o 
  -1   6   3      180.66      181.55      3.10 o 
   0   6   3       19.66       20.75      0.35 o 
   1   6   3       39.67       41.17      1.03 o 
   2   6   3       75.52       90.26      1.32 o 
   3   6   3       31.50       36.23      0.57 o 
   4   6   3        3.28        2.55      0.56 o 
   5   6   3        5.27        4.03      0.79 o 
   6   6   3        0.41        1.03      0.84 o 
   7   6   3        1.74        3.28      0.97 o 
   8   6   3        0.22       -0.04      1.58 o 
  -5   7   3       62.01       81.24      2.82 o 
  -4   7   3        0.05        0.80      0.94 o 
  -3   7   3       15.19       16.48      0.95 o 
  -2   7   3        9.68        9.11      0.66 o 
  -1   7   3      151.03      157.59      1.79 o 
   0   7   3       30.05       29.98      0.76 o 
   1   7   3       68.06       64.87      3.48 o 
   2   7   3       19.19       18.31      1.21 o 
   3   7   3       21.75       20.35      0.43 o 
   4   7   3        0.10        0.38      0.50 o 
   5   7   3        1.48        1.19      0.72 o 
   6   7   3        0.18        0.46      0.82 o 
   7   7   3       13.59       14.24      0.97 o 
   8   7   3        5.61        5.80      1.63 o 
  -5   8   3       15.54       20.78      1.97 o 
  -4   8   3       21.34       23.70      2.69 o 
  -3   8   3        3.17        3.02      0.68 o 
  -2   8   3        0.30        0.35      0.57 o 
  -1   8   3        9.91        8.88      0.63 o 
   0   8   3       16.58       16.09      0.63 o 
   1   8   3       78.35       79.59      1.55 o 
   2   8   3       22.26       22.93      1.45 o 
   3   8   3        0.21        0.32      0.18 o 
   4   8   3        9.69        6.17      0.58 o 
   5   8   3       28.75       28.67      1.31 o 
   6   8   3        0.11        0.23      1.33 o 
   7   8   3        0.01       -0.28      1.49 o 
  -4   9   3        0.65        1.59      1.01 o 
  -3   9   3        3.82        5.43      0.96 o 
  -2   9   3        0.52        0.07      0.62 o 
  -1   9   3        1.03        1.84      0.55 o 
   0   9   3       90.42       93.90      1.78 o 
   1   9   3      458.48      453.87      4.96 o 
   2   9   3        2.93        2.40      1.20 o 
   3   9   3        4.05        4.02      0.83 o 
   4   9   3       35.85       32.42      1.84 o 
   5   9   3       24.15       18.55      1.24 o 
   6   9   3        0.91        0.39      1.37 o 
   7   9   3        0.35        1.59      1.65 o 
  -3  10   3       11.52       13.82      1.81 o 
  -2  10   3        6.42        6.85      1.51 o 
  -1  10   3        2.43        2.20      1.38 o 
   0  10   3        0.00        0.02      1.39 o 
   1  10   3      125.89      123.86      3.18 o 
   2  10   3      126.08      117.62      2.93 o 
   3  10   3        0.29        0.09      0.85 o 
   4  10   3        0.21        1.22      1.31 o 
   5  10   3        5.41        4.34      1.07 o 
   6  10   3        0.08        0.92      1.49 o 
  -2  11   3        4.76        3.25      1.56 o 
  -1  11   3        0.79        0.76      1.43 o 
   0  11   3        1.00        0.56      1.43 o 
   1  11   3        0.13       -1.00      1.57 o 
   2  11   3       15.59       13.54      1.70 o 
   3  11   3        6.97        9.05      1.02 o 
   4  11   3        0.05        0.14      0.89 o 
   5  11   3        0.40        0.83      1.00 o 
  -1  12   3        0.15        0.75      1.60 o 
   0  12   3        1.37        1.48      1.43 o 
   1  12   3        5.09        7.39      1.67 o 
   2  12   3        0.30        0.31      0.89 o 
   3  12   3        1.22        1.10      0.96 o 
   4  12   3        7.31        8.72      1.48 o 
   5  12   3        0.93        1.33      1.06 o 
   2  13   3        3.23        4.49      1.74 o 
   3  13   3        0.04       -0.64      1.55 o 
   4  13   3        0.01       -1.27      1.69 o 
  -3 -11   4        2.40        2.09      1.55 o 
  -4 -10   4        0.78        0.25      1.53 o 
  -3 -10   4        2.16        3.28      1.53 o 
  -2 -10   4        1.03        1.19      1.35 o 
  -1 -10   4        2.07        3.18      1.51 o 
   0 -10   4        1.01        1.50      1.43 o 
   1 -10   4        3.26        4.97      1.64 o 
  -5  -9   4        0.17        0.62      1.59 o 
  -4  -9   4        1.82        2.00      0.99 o 
  -3  -9   4        0.09        0.12      0.83 o 
  -2  -9   4        0.37        1.25      0.81 o 
  -1  -9   4        0.08        0.15      0.68 o 
   0  -9   4        0.01        0.19      0.84 o 
   1  -9   4        3.39        3.60      0.76 o 
   2  -9   4        0.32        0.77      0.94 o 
  -6  -8   4        2.98        3.95      1.54 o 
  -5  -8   4        0.03        0.59      1.00 o 
  -4  -8   4        3.18        2.65      0.97 o 
  -3  -8   4        5.48        6.28      0.94 o 
  -2  -8   4        8.70        9.89      0.92 o 
  -1  -8   4        0.00        0.10      0.76 o 
   0  -8   4        0.02        0.52      0.81 o 
   1  -8   4        1.25        2.05      0.88 o 
   2  -8   4        0.40        0.81      0.90 o 
   3  -8   4        0.04        0.77      1.54 o 
  -6  -7   4        0.26        0.77      1.09 o 
  -5  -7   4        2.18        2.02      1.03 o 
  -4  -7   4        8.67        8.69      1.08 o 
  -3  -7   4        1.63        1.78      0.85 o 
  -2  -7   4        7.72        8.07      0.87 o 
  -1  -7   4        5.26        3.85      0.75 o 
   0  -7   4        5.09        3.01      0.84 o 
   1  -7   4        4.45        4.22      0.86 o 
   2  -7   4        7.07        8.18      1.33 o 
   3  -7   4        4.59        5.40      1.59 o 
   4  -7   4        0.60        1.50      1.63 o 
  -6  -6   4        0.17        0.65      1.06 o 
  -5  -6   4        0.63        0.54      0.98 o 
  -4  -6   4      185.35      192.45      2.47 o 
  -3  -6   4       28.99       28.37      1.17 o 
  -2  -6   4        0.60        0.13      0.74 o 
  -1  -6   4        5.62        5.35      0.74 o 
   0  -6   4      135.10      129.06      2.32 o 
   1  -6   4        8.57        7.40      0.87 o 
   2  -6   4        0.55        0.50      0.73 o 
   3  -6   4        3.62        5.61      0.95 o 
   4  -6   4        1.05        2.21      1.58 o 
  -7  -5   4        7.74        7.85      1.80 o 
  -6  -5   4        0.63        1.24      1.05 o 
  -5  -5   4        0.00       -0.53      1.06 o 
  -4  -5   4       38.62       36.64      4.51 o 
  -3  -5   4      163.00      167.09      2.07 o 
  -2  -5   4       21.52       21.73      0.94 o 
  -1  -5   4        0.25        0.11      0.57 o 
   0  -5   4       12.94       11.20      0.84 o 
   1  -5   4       12.76       14.22      0.90 o 
   2  -5   4       10.16       10.46      0.89 o 
   3  -5   4       10.00       11.14      0.87 o 
   4  -5   4       13.93       15.92      1.79 o 
   5  -5   4        0.50        2.97      1.73 o 
  -7  -4   4        2.11        5.31      1.78 o 
  -6  -4   4        1.40        2.48      1.05 o 
  -5  -4   4        2.19        2.75      1.00 o 
  -4  -4   4        0.37        0.26      0.85 o 
  -3  -4   4       80.48       80.36      1.48 o 
  -2  -4   4       69.34       69.84      0.89 o 
  -1  -4   4        3.01        2.36      0.58 o 
   0  -4   4       13.29       12.47      0.77 o 
   1  -4   4       20.83       23.53      0.92 o 
   2  -4   4      357.76      352.11     11.66 o 
   3  -4   4       14.65       15.16      0.89 o 
   4  -4   4        3.64        3.69      1.44 o 
   5  -4   4        0.26       -0.18      1.52 o 
  -7  -3   4        0.26        0.42      1.14 o 
  -6  -3   4        1.98        1.28      1.05 o 
  -5  -3   4        2.92        4.49      0.98 o 
  -4  -3   4        4.94        3.49      0.90 o 
  -3  -3   4        0.33        0.80      0.72 o 
  -2  -3   4       51.34       51.19      2.57 o 
  -1  -3   4      219.61      233.52      1.31 o 
   0  -3   4        9.16        9.36      0.50 o 
   1  -3   4       11.00       12.45      1.10 o 
   2  -3   4      110.49      112.90      0.87 o 
   3  -3   4      358.07      361.36      4.15 o 
   4  -3   4        1.10       -0.17      1.36 o 
   5  -3   4        0.07        0.59      1.46 o 
  -7  -2   4        0.08        0.64      1.16 o 
  -6  -2   4        0.67        1.14      1.02 o 
  -5  -2   4       32.51       29.63      1.30 o 
  -4  -2   4        0.34        0.59      0.89 o 
  -3  -2   4        1.87        1.15      0.74 o 
  -2  -2   4       11.35       11.14      1.05 o 
  -1  -2   4      536.08      552.06      7.84 o 
   0  -2   4       98.92      113.22      3.40 o 
   1  -2   4      249.45      252.98      2.89 o 
   2  -2   4        5.50        4.69      0.31 o 
   3  -2   4       70.53       63.08      0.91 o 
   4  -2   4        0.18        0.49      1.30 o 
   5  -2   4        0.01       -0.08      1.40 o 
   6  -2   4        0.08        0.56      1.62 o 
  -7  -1   4        1.19        2.72      1.21 o 
  -6  -1   4        0.97        0.34      1.02 o 
  -5  -1   4       26.57       26.23      1.27 o 
  -4  -1   4        6.50        7.90      0.99 o 
  -3  -1   4       39.55       40.30      1.13 o 
  -2  -1   4       24.20       22.94      0.80 o 
  -1  -1   4       19.74       20.72      0.48 o 
   0  -1   4        0.97        1.62      0.50 o 
   1  -1   4      101.87      115.08      0.93 o 
   2  -1   4       80.63       86.25      1.09 o 
   3  -1   4       20.36       19.50      0.45 o 
   4  -1   4        1.90        1.88      1.27 o 
   5  -1   4       11.71       11.51      1.60 o 
   6  -1   4        0.38        1.22      1.49 o 
  -7   0   4        0.00        1.07      1.21 o 
  -6   0   4        1.08        0.88      1.03 o 
  -5   0   4        0.04       -0.18      0.88 o 
  -4   0   4       17.47       17.95      1.06 o 
  -3   0   4       11.37       12.24      0.85 o 
  -2   0   4       26.05       27.93      0.99 o 
  -1   0   4        2.58        1.93      0.32 o 
   0   0   4       92.03       94.31      1.03 o 
   1   0   4      155.86      164.77      2.06 o 
   2   0   4       66.66       56.53      0.59 o 
   3   0   4       25.18       23.57      0.45 o 
   4   0   4        7.36        7.35      0.37 o 
   5   0   4        9.76       12.58      1.70 o 
   6   0   4        0.47        0.67      1.46 o 
  -7   1   4        0.53       -1.26      1.77 o 
  -6   1   4        0.94        1.89      1.02 o 
  -5   1   4        4.10        3.85      0.99 o 
  -4   1   4        6.54        6.37      0.94 o 
  -3   1   4        9.41        9.97      0.85 o 
  -2   1   4       83.04       80.05      1.25 o 
  -1   1   4       33.13       33.54      0.90 o 
   0   1   4        7.54        7.01      0.29 o 
   1   1   4       16.40       16.12      0.61 o 
   2   1   4       55.25       56.61      0.64 o 
   3   1   4       10.86       12.78      0.45 o 
   4   1   4        0.24        0.36      0.26 o 
   5   1   4        0.36       -0.13      0.62 o 
   6   1   4        0.96        2.49      1.44 o 
   7   1   4        0.00       -0.08      1.55 o 
  -7   2   4        1.25       -1.09      1.71 o 
  -6   2   4        4.85        4.97      1.10 o 
  -5   2   4        6.31        5.59      0.98 o 
  -4   2   4        2.84        2.63      0.85 o 
  -3   2   4        8.66        8.10      0.90 o 
  -2   2   4      365.93      346.32     13.01 o 
  -1   2   4      869.71      859.47      2.95 o 
   0   2   4        2.73        2.50      0.24 o 
   1   2   4        1.68        1.91      0.17 o 
   2   2   4      133.61      141.05      0.82 o 
   3   2   4      159.91      157.89      1.45 o 
   4   2   4       59.27       56.25      0.69 o 
   5   2   4        2.66        3.06      0.70 o 
   6   2   4        2.63        3.82      1.44 o 
   7   2   4        0.02        0.57      1.47 o 
  -6   3   4        1.55        1.68      1.07 o 
  -5   3   4       15.80       14.31      1.14 o 
  -4   3   4       21.95       21.83      1.11 o 
  -3   3   4        1.61        2.26      0.69 o 
  -2   3   4       34.80       34.28      4.00 o 
  -1   3   4      716.17      722.11      5.00 o 
   0   3   4      429.27      446.50      1.99 o 
   1   3   4       58.52       63.20      0.44 o 
   2   3   4       31.00       30.95      0.46 o 
   3   3   4        6.03        6.17      0.32 o 
   4   3   4        0.40        0.14      0.37 o 
   5   3   4       10.28       10.73      0.82 o 
   6   3   4        3.24        3.99      0.76 o 
   7   3   4        0.03        0.10      1.44 o 
  -6   4   4        1.36        1.04      1.04 o 
  -5   4   4       14.20       11.13      1.12 o 
  -4   4   4        0.46        0.85      0.83 o 
  -3   4   4        5.69        5.45      0.77 o 
  -2   4   4        5.50        5.22      0.64 o 
  -1   4   4      118.68      119.58      0.85 o 
   0   4   4      858.17      869.58      3.16 o 
   1   4   4        1.47        1.35      0.27 o 
   2   4   4       17.98       18.43      0.36 o 
   3   4   4       78.85       76.17      0.78 o 
   4   4   4      209.13      200.42      2.82 o 
   5   4   4      104.75      104.78      1.57 o 
   6   4   4        0.37        0.52      0.76 o 
   7   4   4        0.03        0.72      1.42 o 
  -6   5   4        0.63        0.55      1.10 o 
  -5   5   4        5.61        6.16      1.45 o 
  -4   5   4        0.10        0.67      0.64 o 
  -3   5   4        1.44        1.61      0.61 o 
  -2   5   4       15.48       16.30      0.65 o 
  -1   5   4       18.09       17.97      0.47 o 
   0   5   4       11.44       10.49      0.34 o 
   1   5   4      555.19      562.83     18.08 o 
   2   5   4      129.04      133.74      0.73 o 
   3   5   4       12.38       12.26      0.61 o 
   4   5   4       20.41       19.93      0.82 o 
   5   5   4      336.95      330.09     11.07 o 
   6   5   4        9.34        9.54      0.92 o 
   7   5   4        0.65        1.26      0.87 o 
   8   5   4        0.11        0.35      1.61 o 
  -5   6   4        1.02        0.63      1.48 o 
  -4   6   4       18.70       17.92      1.00 o 
  -3   6   4        0.29        0.19      0.60 o 
  -2   6   4       96.55       90.65      1.17 o 
  -1   6   4       10.30        9.50      0.42 o 
   0   6   4       73.05       75.13      0.93 o 
   1   6   4      586.83      613.68      3.82 o 
   2   6   4        1.44        0.05      0.20 o 
   3   6   4        0.31        0.52      0.28 o 
   4   6   4        2.71        2.99      0.56 o 
   5   6   4       14.19       14.49      0.83 o 
   6   6   4        2.50        1.50      0.84 o 
   7   6   4        1.39        1.63      0.87 o 
   8   6   4        0.00       -0.74      1.56 o 
  -5   7   4        0.09        1.80      1.55 o 
  -4   7   4        1.14        1.27      0.95 o 
  -3   7   4       11.68       10.30      0.73 o 
  -2   7   4       48.79       48.83      1.28 o 
  -1   7   4       47.81       49.25      1.13 o 
   0   7   4        7.15        6.90      0.25 o 
   1   7   4        5.46        5.00      0.81 o 
   2   7   4       59.79       64.94      1.33 o 
   3   7   4        1.15        1.24      0.24 o 
   4   7   4        1.16        1.08      0.49 o 
   5   7   4       11.62       12.93      0.77 o 
   6   7   4        1.48        1.22      0.80 o 
   7   7   4       24.72       24.89      1.36 o 
  -5   8   4        2.54        5.50      1.75 o 
  -4   8   4        3.11        3.77      1.04 o 
  -3   8   4        3.91        4.09      0.69 o 
  -2   8   4        0.66        0.85      0.61 o 
  -1   8   4       28.42       26.50      0.81 o 
   0   8   4       17.04       14.19      0.98 o 
   1   8   4       23.20       25.07      1.08 o 
   2   8   4       36.16       37.88      1.18 o 
   3   8   4        5.20        6.64      0.83 o 
   4   8   4       18.35       16.91      0.66 o 
   5   8   4        0.33        0.62      0.93 o 
   6   8   4        3.16        3.68      1.38 o 
   7   8   4        3.52        4.13      1.60 o 
  -4   9   4        0.19        1.25      1.03 o 
  -3   9   4        0.89        1.18      0.70 o 
  -2   9   4        0.02        0.07      0.62 o 
  -1   9   4        3.96        4.03      0.59 o 
   0   9   4        0.37        0.62      0.94 o 
   1   9   4        5.80        7.10      0.99 o 
   2   9   4        0.83        1.65      1.16 o 
   3   9   4        4.56        4.34      0.84 o 
   4   9   4        0.18        0.94      0.81 o 
   5   9   4       16.92       17.32      1.22 o 
   6   9   4        0.27       -0.27      1.35 o 
   7   9   4        0.81        1.45      1.56 o 
  -3  10   4        2.31        3.21      1.64 o 
  -2  10   4        0.43        0.86      0.90 o 
  -1  10   4       13.82       13.56      1.57 o 
   0  10   4        0.17       -0.16      1.05 o 
   1  10   4        3.10        5.57      1.72 o 
   2  10   4        0.95        0.57      1.29 o 
   3  10   4       10.62        9.92      0.99 o 
   4  10   4        5.59        5.78      0.99 o 
   5  10   4        0.01        0.11      0.98 o 
   6  10   4        0.65        1.13      1.51 o 
  -2  11   4        5.20        5.14      1.61 o 
  -1  11   4        0.00        0.90      1.40 o 
   0  11   4       23.50       25.45      1.92 o 
   1  11   4        4.98        4.59      1.70 o 
   2  11   4       10.82       10.59      1.61 o 
   3  11   4        0.84        1.10      0.90 o 
   4  11   4        1.91        1.53      0.93 o 
   5  11   4        2.01        2.58      0.83 o 
   6  11   4        0.44        0.80      1.58 o 
  -1  12   4        0.55       -0.20      1.47 o 
   0  12   4        0.31        0.40      1.42 o 
   1  12   4        4.15        5.13      1.65 o 
   2  12   4        4.34        3.50      1.58 o 
   3  12   4        1.32        2.67      1.02 o 
   4  12   4        0.01        0.80      0.99 o 
   5  12   4        0.03        0.10      0.86 o 
   6  12   4        6.68        8.57      1.83 o 
   1  13   4        0.00        0.89      1.54 o 
   2  13   4        0.88        0.46      1.52 o 
   3  13   4       16.57       17.87      1.36 o 
   4  13   4        6.40        7.76      1.94 o 
   5  13   4        0.95        1.39      1.12 o 
  -4 -10   5        3.63        6.09      1.73 o 
  -4  -9   5        0.50        0.54      1.01 o 
  -3  -9   5        2.48        4.03      0.98 o 
  -2  -9   5        6.68        6.59      1.38 o 
  -1  -9   5        1.42        2.04      0.95 o 
   0  -9   5        2.16        1.97      0.93 o 
   1  -9   5        0.52        0.89      0.96 o 
   2  -9   5        0.01       -0.39      1.50 o 
  -6  -8   5       10.48       10.48      1.84 o 
  -5  -8   5        0.60        2.22      1.07 o 
  -4  -8   5        0.07        0.47      0.98 o 
  -3  -8   5        1.22        0.74      0.85 o 
  -2  -8   5        1.43        1.14      0.83 o 
  -1  -8   5        5.56        5.35      1.33 o 
   0  -8   5        0.07        0.19      0.87 o 
   1  -8   5        4.24        5.09      0.79 o 
   2  -8   5        7.20        9.78      1.74 o 
  -6  -7   5        0.30        1.13      1.56 o 
  -5  -7   5        2.51        1.77      1.47 o 
  -4  -7   5        0.15        0.34      0.97 o 
  -3  -7   5        3.76        3.21      0.92 o 
  -2  -7   5        0.08        0.07      0.77 o 
  -1  -7   5       24.63       19.31      0.97 o 
   0  -7   5        0.56       -0.14      0.82 o 
   1  -7   5        2.81        3.51      0.91 o 
   2  -7   5        0.85        2.04      0.89 o 
   3  -7   5        6.34       13.62      1.87 o 
  -6  -6   5        0.19        0.06      1.23 o 
  -5  -6   5       19.04       18.26      1.32 o 
  -4  -6   5      116.36      126.81      2.58 o 
  -3  -6   5        0.26        0.57      0.84 o 
  -2  -6   5       32.36       35.40      1.16 o 
  -1  -6   5       38.53       32.98      1.14 o 
   0  -6   5       38.04       29.31      1.02 o 
   1  -6   5        0.19        0.23      0.76 o 
   2  -6   5        0.14        0.32      0.79 o 
   3  -6   5        3.87        5.72      1.54 o 
   4  -6   5        1.08        2.47      1.70 o 
  -6  -5   5        0.97        0.76      1.14 o 
  -5  -5   5        1.57        0.26      1.16 o 
  -4  -5   5       47.27       51.62      1.52 o 
  -3  -5   5       64.59       64.67      2.10 o 
  -2  -5   5        7.00        7.79      0.83 o 
  -1  -5   5        9.14       10.00      0.74 o 
   0  -5   5        8.03        7.41      0.84 o 
   1  -5   5        0.01        0.10      0.74 o 
   2  -5   5        0.09        0.40      0.72 o 
   3  -5   5        0.04        0.10      1.35 o 
   4  -5   5        6.59        9.39      1.77 o 
  -6  -4   5        0.01       -0.09      1.04 o 
  -5  -4   5        2.39        1.28      1.01 o 
  -4  -4   5        6.02        5.55      0.94 o 
  -3  -4   5       28.43       29.26      1.45 o 
  -2  -4   5        3.90        3.96      0.45 o 
  -1  -4   5        0.00       -0.13      0.56 o 
   0  -4   5       39.14       41.34      1.17 o 
   1  -4   5        7.93        5.20      0.80 o 
   2  -4   5       54.73       55.80      1.33 o 
   3  -4   5        0.01        0.15      0.65 o 
   4  -4   5        2.44        3.69      1.55 o 
   5  -4   5        0.01        1.04      1.55 o 
  -6  -3   5        0.01        0.62      1.04 o 
  -5  -3   5        4.28        5.09      1.04 o 
  -4  -3   5        1.06        0.64      0.93 o 
  -3  -3   5        7.03        7.59      1.22 o 
  -2  -3   5        0.87        1.13      0.67 o 
  -1  -3   5        0.08        0.19      0.27 o 
   0  -3   5       26.05       25.06      0.60 o 
   1  -3   5        2.86        1.73      0.35 o 
   2  -3   5       40.25       39.20      1.24 o 
   3  -3   5       13.46       15.00      0.85 o 
   4  -3   5        6.15        7.17      1.57 o 
   5  -3   5        2.61        3.55      1.64 o 
  -6  -2   5        0.23        0.24      1.07 o 
  -5  -2   5        5.05        4.02      1.03 o 
  -4  -2   5       56.98       56.34      1.50 o 
  -3  -2   5       46.64       48.02      1.25 o 
  -2  -2   5       93.15       95.08      1.43 o 
  -1  -2   5        3.56        6.36      1.01 o 
   0  -2   5        5.89        6.32      0.38 o 
   1  -2   5       42.92       41.84      4.17 o 
   2  -2   5       11.48       10.84      0.75 o 
   3  -2   5       27.37       24.14      0.87 o 
   4  -2   5        8.80        9.00      1.44 o 
   5  -2   5        4.49        5.16      1.64 o 
   6  -2   5        0.00       -0.65      1.69 o 
  -6  -1   5        0.13       -0.17      1.02 o 
  -5  -1   5       42.46       41.82      1.46 o 
  -4  -1   5        6.93        8.74      1.05 o 
  -3  -1   5        1.22        1.24      0.80 o 
  -2  -1   5        0.28        0.05      0.63 o 
  -1  -1   5      110.64      114.20      1.15 o 
   0  -1   5       23.12       24.41      0.61 o 
   1  -1   5        0.73        0.34      0.18 o 
   2  -1   5       70.74       78.95      0.98 o 
   3  -1   5       37.31       36.09      0.66 o 
   4  -1   5       18.00       22.16      1.78 o 
   5  -1   5        1.74        1.30      1.40 o 
   6  -1   5        1.06        1.08      1.54 o 
  -6   0   5        3.65        2.32      1.07 o 
  -5   0   5        4.59        4.25      1.02 o 
  -4   0   5      216.67      205.65      2.40 o 
  -3   0   5       29.36       28.00      1.32 o 
  -2   0   5      233.08      242.33      2.01 o 
  -1   0   5      101.19      104.99      1.40 o 
   0   0   5       10.64        9.52      0.31 o 
   1   0   5      144.60      160.41      2.28 o 
   2   0   5       24.30       22.23      0.50 o 
   3   0   5        0.91        0.42      0.21 o 
   4   0   5       58.71       52.89      2.06 o 
   5   0   5       18.99       16.80      1.77 o 
   6   0   5        0.03        0.19      1.52 o 
  -6   1   5        0.34       -0.04      1.04 o 
  -5   1   5        0.88        0.30      0.94 o 
  -4   1   5        1.67        2.85      1.26 o 
  -3   1   5       16.34       19.07      0.98 o 
  -2   1   5        2.46        1.37      1.83 o 
  -1   1   5      116.23      113.45      2.36 o 
   0   1   5       21.74       25.33      0.44 o 
   1   1   5      214.52      242.13      7.08 o 
   2   1   5      260.41      283.26      5.43 o 
   3   1   5       25.67       25.93      0.95 o 
   4   1   5       34.55       33.15      1.29 o 
   5   1   5       91.18       83.90      2.57 o 
   6   1   5        5.67        4.33      1.60 o 
   7   1   5        0.03        0.96      1.66 o 
  -6   2   5        2.52        3.36      1.08 o 
  -5   2   5        0.50        1.03      0.98 o 
  -4   2   5        6.29        6.04      0.99 o 
  -3   2   5      141.70      127.12      1.76 o 
  -2   2   5     2808.94     2797.72     25.94 o 
  -1   2   5      215.97      239.34      2.04 o 
   0   2   5      134.17      137.47      0.93 o 
   1   2   5      405.59      431.04      3.96 o 
   2   2   5      789.44      830.35      6.60 o 
   3   2   5       19.87       18.64      0.33 o 
   4   2   5       27.87       25.85      0.73 o 
   5   2   5        0.06        0.51      0.60 o 
   6   2   5        1.52        0.36      1.40 o 
   7   2   5        3.37        3.50      1.64 o 
  -6   3   5        6.72        6.92      1.15 o 
  -5   3   5       21.11       21.04      1.26 o 
  -4   3   5       19.62       20.32      1.13 o 
  -3   3   5        1.25        1.23      0.78 o 
  -2   3   5     1045.50     1020.92      6.96 o 
  -1   3   5     1458.54     1457.42     14.32 o 
   0   3   5        0.40        0.46      0.28 o 
   1   3   5      121.29      128.57      0.65 o 
   2   3   5       61.56       64.55      0.61 o 
   3   3   5       54.04       52.52      0.66 o 
   4   3   5      110.71      109.67      0.98 o 
   5   3   5       44.32       45.50      1.09 o 
   6   3   5        0.07        0.31      1.31 o 
   7   3   5        0.42        1.70      1.59 o 
  -6   4   5        3.47        3.23      1.16 o 
  -5   4   5        8.77        8.35      1.07 o 
  -4   4   5       10.76       10.91      1.02 o 
  -3   4   5       39.28       36.22      1.15 o 
  -2   4   5        8.39        6.37      0.75 o 
  -1   4   5      437.83      453.74      1.89 o 
   0   4   5       61.57       61.02      0.60 o 
   1   4   5        7.10        8.20      0.26 o 
   2   4   5      115.76      113.04      0.86 o 
   3   4   5       96.82       89.55      0.89 o 
   4   4   5      337.86      316.58      2.47 o 
   5   4   5        0.44        0.39      0.56 o 
   6   4   5        1.10        1.08      1.25 o 
   7   4   5        0.00        0.15      1.44 o 
  -6   5   5        0.52       -0.59      1.12 o 
  -5   5   5        0.02       -0.26      1.00 o 
  -4   5   5       15.71       15.77      0.83 o 
  -3   5   5        0.07       -0.32      0.61 o 
  -2   5   5        5.98        5.17      0.51 o 
  -1   5   5        4.03        4.91      0.37 o 
   0   5   5       23.17       22.76      0.51 o 
   1   5   5       44.10       47.21      0.60 o 
   2   5   5       20.26       19.74      0.38 o 
   3   5   5       30.17       30.03      0.62 o 
   4   5   5       20.10       18.25      0.82 o 
   5   5   5      166.00      163.34      2.83 o 
   6   5   5        0.40        1.19      0.72 o 
   7   5   5        0.00        0.44      1.41 o 
   8   5   5        0.25        0.55      1.64 o 
  -5   6   5        0.40        0.48      1.04 o 
  -4   6   5        7.38        7.55      0.77 o 
  -3   6   5       24.84       24.70      1.70 o 
  -2   6   5        0.45        0.35      0.54 o 
  -1   6   5        1.12        1.26      0.34 o 
   0   6   5       22.28       23.08      0.56 o 
   1   6   5        5.11        4.80      0.17 o 
   2   6   5       14.49       14.21      0.40 o 
   3   6   5        0.00       -0.08      0.29 o 
   4   6   5        1.40        1.33      0.46 o 
   5   6   5        0.84        1.11      0.72 o 
   6   6   5        3.03        3.53      0.82 o 
   7   6   5        3.52        4.53      1.39 o 
   8   6   5        0.02        0.31      1.58 o 
  -5   7   5        2.30        1.92      1.52 o 
  -4   7   5        1.05        1.40      0.82 o 
  -3   7   5        2.55        2.36      0.68 o 
  -2   7   5        5.16        4.53      0.66 o 
  -1   7   5        1.52        1.38      0.37 o 
   0   7   5        3.22        2.73      0.23 o 
   1   7   5        6.28        5.12      0.78 o 
   2   7   5        1.09        1.37      0.68 o 
   3   7   5        3.22        3.33      0.28 o 
   4   7   5        2.40        2.30      0.49 o 
   5   7   5        0.08       -0.39      0.62 o 
   6   7   5        1.04        1.50      0.77 o 
   7   7   5        2.22        2.16      0.95 o 
  -5   8   5        0.76        2.10      1.54 o 
  -4   8   5        5.29        6.12      1.44 o 
  -3   8   5        1.83        1.11      0.68 o 
  -2   8   5        7.40        7.48      0.72 o 
  -1   8   5        9.49        7.95      0.62 o 
   0   8   5        0.77        0.77      0.37 o 
   1   8   5        2.10        1.00      0.75 o 
   2   8   5        7.93        8.36      0.85 o 
   3   8   5        6.71        8.38      0.84 o 
   4   8   5        2.56        2.37      0.78 o 
   5   8   5        1.38        0.96      0.93 o 
   6   8   5        8.46       10.43      1.50 o 
   7   8   5        2.80        3.69      1.58 o 
  -4   9   5        0.00       -0.05      1.57 o 
  -3   9   5        1.00        1.18      0.70 o 
  -2   9   5        2.67        2.21      0.66 o 
  -1   9   5        5.66        6.46      1.00 o 
   0   9   5        1.80        0.71      0.96 o 
   1   9   5        0.90        0.48      0.83 o 
   2   9   5        0.00        0.06      0.80 o 
   3   9   5       19.59       13.60      1.29 o 
   4   9   5        5.28        5.20      0.88 o 
   5   9   5        1.71        1.86      0.73 o 
   6   9   5        0.00        0.83      1.02 o 
   7   9   5        5.24        6.23      1.62 o 
  -3  10   5        0.35       -0.57      1.53 o 
  -2  10   5        0.23        0.10      0.91 o 
  -1  10   5       36.92       37.51      3.04 o 
   0  10   5      207.57      217.92      5.36 o 
   1  10   5        1.19        0.97      0.97 o 
   2  10   5        5.57        5.64      0.93 o 
   3  10   5       16.38       17.20      1.50 o 
   4  10   5       26.59       20.50      1.18 o 
   5  10   5        6.15        6.01      0.81 o 
   6  10   5        0.38        1.31      1.07 o 
  -2  11   5        3.19        4.00      1.08 o 
  -1  11   5        0.49        0.42      1.04 o 
   0  11   5       95.58       98.44      3.50 o 
   1  11   5      130.89      131.99      2.87 o 
   2  11   5        0.08        0.49      1.29 o 
   3  11   5        2.19        2.16      0.91 o 
   4  11   5        7.13        5.03      0.98 o 
   5  11   5        1.46        0.96      0.79 o 
   6  11   5        3.90        6.90      1.26 o 
  -1  12   5        2.24        1.91      1.49 o 
   0  12   5        0.53        1.30      1.44 o 
   1  12   5       37.86       41.13      2.36 o 
   2  12   5        1.39        2.66      1.53 o 
   3  12   5        0.21        0.26      0.92 o 
   4  12   5        0.23        0.16      0.96 o 
   5  12   5        4.25        9.12      0.97 o 
   1  13   5        0.66        2.55      1.59 o 
   2  13   5        1.52        0.68      1.59 o 
   3  13   5       13.33       13.72      1.61 o 
   4  13   5        0.01        0.94      1.07 o 
   5  13   5        0.11        0.14      1.14 o 
   4  14   5        0.01        0.41      1.63 o 
  -4  -9   6        1.54        1.87      1.56 o 
  -3  -9   6        2.99        5.02      1.58 o 
  -2  -9   6        0.09       -0.36      1.33 o 
  -1  -9   6        0.01        0.10      0.99 o 
   0  -9   6        3.16        5.60      1.14 o 
   1  -9   6        1.23       -0.55      1.54 o 
  -5  -8   6        1.47        0.18      1.55 o 
  -4  -8   6        0.28        0.38      0.99 o 
  -3  -8   6        0.14        0.54      0.91 o 
  -2  -8   6        0.75        1.41      1.35 o 
  -1  -8   6        1.37        1.86      1.35 o 
   0  -8   6        0.74        0.54      0.92 o 
   1  -8   6        0.02        0.31      0.95 o 
   2  -8   6        0.65        0.28      1.53 o 
  -5  -7   6        1.17       -0.54      1.58 o 
  -4  -7   6        0.01       -0.23      1.00 o 
  -3  -7   6        2.49        2.99      0.92 o 
  -2  -7   6        0.59        0.95      0.82 o 
  -1  -7   6        5.54        7.09      1.39 o 
   0  -7   6        1.77        2.43      0.91 o 
   1  -7   6        0.46        0.36      0.72 o 
   2  -7   6        0.20        0.95      1.62 o 
  -5  -6   6        1.95        2.07      2.08 o 
  -4  -6   6        3.80        2.98      1.11 o 
  -3  -6   6        0.76        0.94      0.89 o 
  -2  -6   6        3.72        4.49      0.87 o 
  -1  -6   6        0.45        1.03      0.75 o 
   0  -6   6        1.49        1.62      1.27 o 
   1  -6   6        6.94        7.80      0.93 o 
   2  -6   6        0.82        0.50      1.34 o 
   3  -6   6        1.09        0.98      1.53 o 
  -6  -5   6        0.45        0.25      1.68 o 
  -5  -5   6       17.90       19.38      1.42 o 
  -4  -5   6       21.47       25.98      2.05 o 
  -3  -5   6        4.19        3.72      0.90 o 
  -2  -5   6        7.86        7.19      0.89 o 
  -1  -5   6        6.54        6.08      0.77 o 
   0  -5   6       30.13       28.12      0.92 o 
   1  -5   6       22.42       23.69      1.07 o 
   2  -5   6        1.16        1.63      0.74 o 
   3  -5   6        1.17        1.75      1.45 o 
   4  -5   6        2.69        3.69      1.57 o 
  -6  -4   6        0.26       -0.39      1.12 o 
  -5  -4   6        0.02        0.01      1.08 o 
  -4  -4   6       59.41       60.28      1.66 o 
  -3  -4   6       33.15       36.06      1.29 o 
  -2  -4   6       10.31        9.67      0.82 o 
  -1  -4   6        6.03        5.49      0.67 o 
   0  -4   6        5.48        6.14      0.58 o 
   1  -4   6        1.03        1.24      1.26 o 
   2  -4   6        0.13        0.51      0.66 o 
   3  -4   6       11.16       16.61      1.76 o 
   4  -4   6        3.61        6.88      1.69 o 
  -6  -3   6        0.40        0.68      1.17 o 
  -5  -3   6        0.47        0.20      0.99 o 
  -4  -3   6        4.35        4.63      0.97 o 
  -3  -3   6       11.18       10.76      0.99 o 
  -2  -3   6        0.14        0.39      0.74 o 
  -1  -3   6        3.38        2.68      1.09 o 
   0  -3   6        0.75        0.63      0.45 o 
   1  -3   6      115.75       96.67      7.54 o 
   2  -3   6      130.02      119.88      4.84 o 
   3  -3   6        1.67        0.28      1.26 o 
   4  -3   6        0.29        1.82      1.41 o 
   5  -3   6        2.82        7.06      1.76 o 
  -6  -2   6        1.71        2.02      1.16 o 
  -5  -2   6        1.39        0.34      0.97 o 
  -4  -2   6        0.10       -0.47      0.89 o 
  -3  -2   6       21.03       19.64      1.04 o 
  -2  -2   6      175.16      171.90      4.34 o 
  -1  -2   6       95.16       98.92      1.40 o 
   0  -2   6       13.05       12.83      1.27 o 
   1  -2   6       20.44       21.43      1.42 o 
   2  -2   6      329.37      313.96      4.65 o 
   3  -2   6       37.78       35.64      1.99 o 
   4  -2   6        0.17        0.13      1.42 o 
   5  -2   6        1.00        1.27      1.57 o 
  -6  -1   6        4.13        2.67      1.10 o 
  -5  -1   6        9.40        7.96      1.09 o 
  -4  -1   6        3.20        2.11      0.96 o 
  -3  -1   6        6.02        4.92      0.87 o 
  -2  -1   6      194.64      191.82      2.96 o 
  -1  -1   6       52.46       56.01      1.06 o 
   0  -1   6       21.22       20.02      0.73 o 
   1  -1   6        2.34        2.96      0.22 o 
   2  -1   6       55.06       53.37      0.91 o 
   3  -1   6        4.33        2.80      0.40 o 
   4  -1   6        0.24        0.22      1.33 o 
   5  -1   6        0.27        0.57      1.54 o 
   6  -1   6        0.04       -0.32      1.57 o 
  -6   0   6        0.68        0.69      1.08 o 
  -5   0   6       27.80       26.07      1.75 o 
  -4   0   6       18.14       16.07      2.02 o 
  -3   0   6        1.50        0.90      0.82 o 
  -2   0   6        4.43        4.60      0.74 o 
  -1   0   6       47.34       41.76      0.93 o 
   0   0   6       42.69       44.28      0.56 o 
   1   0   6        2.10        2.34      0.19 o 
   2   0   6        3.95        3.04      0.28 o 
   3   0   6        0.28        0.52      0.38 o 
   4   0   6       41.24       37.84      2.01 o 
   5   0   6        0.15       -1.09      1.44 o 
   6   0   6        0.13        0.55      1.54 o 
  -6   1   6        0.17        1.00      1.09 o 
  -5   1   6        9.46       10.31      1.13 o 
  -4   1   6        7.59        8.88      1.05 o 
  -3   1   6        5.41        6.31      0.92 o 
  -2   1   6        0.66        1.01      0.70 o 
  -1   1   6       70.40       69.58      1.73 o 
   0   1   6      142.75      139.17      0.98 o 
   1   1   6       17.07       22.02      1.17 o 
   2   1   6       22.57       21.01      0.95 o 
   3   1   6        0.39        0.60      0.36 o 
   4   1   6       58.07       53.02      2.10 o 
   5   1   6        0.14        0.15      1.45 o 
   6   1   6        1.55        1.46      1.48 o 
  -6   2   6        1.08        0.63      1.06 o 
  -5   2   6        1.32        0.47      0.99 o 
  -4   2   6        0.25        0.35      0.94 o 
  -3   2   6        0.74        0.92      0.84 o 
  -2   2   6       52.37       48.53      1.27 o 
  -1   2   6       48.67       51.81      1.01 o 
   0   2   6        1.81        1.98      0.27 o 
   1   2   6      131.30      139.45      0.98 o 
   2   2   6        1.40        1.28      0.13 o 
   3   2   6        0.72        0.57      0.14 o 
   4   2   6        3.21        2.94      0.88 o 
   5   2   6       12.38       12.13      1.55 o 
   6   2   6        1.93        3.37      1.52 o 
   7   2   6        0.01       -0.75      1.61 o 
  -6   3   6        0.17        0.79      1.06 o 
  -5   3   6        0.00        0.13      0.95 o 
  -4   3   6       14.74       13.18      1.06 o 
  -3   3   6        0.88        1.29      0.89 o 
  -2   3   6       39.29       40.97      1.15 o 
  -1   3   6        4.67        4.97      0.62 o 
   0   3   6      209.55      226.52      2.34 o 
   1   3   6       24.38       24.54      0.52 o 
   2   3   6        1.93        1.74      0.30 o 
   3   3   6       38.62       36.97      0.59 o 
   4   3   6        0.45        0.49      0.35 o 
   5   3   6       13.30       14.80      1.54 o 
   6   3   6        1.79        1.67      1.37 o 
   7   3   6        0.55        1.16      1.53 o 
  -6   4   6        3.32        3.06      1.17 o 
  -5   4   6        1.79        2.08      0.99 o 
  -4   4   6        1.31        1.25      0.92 o 
  -3   4   6      134.99      126.56      1.88 o 
  -2   4   6      114.02      100.48      1.72 o 
  -1   4   6       75.74       77.14      1.21 o 
   0   4   6       20.50       22.12      0.66 o 
   1   4   6       36.51       35.75      0.47 o 
   2   4   6        1.30        1.30      0.31 o 
   3   4   6        0.01        0.07      0.17 o 
   4   4   6        2.48        3.03      0.47 o 
   5   4   6        9.93        9.04      0.72 o 
   6   4   6        5.40        8.18      1.46 o 
   7   4   6        0.02       -0.27      1.47 o 
  -5   5   6        1.89        1.60      0.73 o 
  -4   5   6       11.66       12.51      2.52 o 
  -3   5   6        8.13        7.86      0.94 o 
  -2   5   6       14.43       13.52      1.52 o 
  -1   5   6       31.48       36.39      0.79 o 
   0   5   6        3.75        3.18      0.43 o 
   1   5   6       24.29       25.65      0.45 o 
   2   5   6        6.39        6.46      0.33 o 
   3   5   6       60.22       59.66      0.77 o 
   4   5   6      152.42      149.41      1.28 o 
   5   5   6        0.23       -0.48      0.66 o 
   6   5   6        1.39        2.36      1.24 o 
   7   5   6        4.87        8.45      1.64 o 
  -5   6   6        1.66        0.98      1.08 o 
  -4   6   6        0.00       -0.32      0.69 o 
  -3   6   6       44.63       44.96      1.07 o 
  -2   6   6       53.22       52.74      1.01 o 
  -1   6   6       20.77       19.79      0.67 o 
   0   6   6      505.36      504.81      3.05 o 
   1   6   6      109.22      112.26      1.63 o 
   2   6   6       11.58       11.69      0.44 o 
   3   6   6       29.76       30.98      0.71 o 
   4   6   6      268.72      272.48      3.02 o 
   5   6   6       55.28       51.46      2.03 o 
   6   6   6        0.21        0.51      0.76 o 
   7   6   6        0.79        0.13      1.31 o 
  -5   7   6        0.08       -1.44      1.55 o 
  -4   7   6        0.82        0.54      0.84 o 
  -3   7   6       30.29       27.85      0.97 o 
  -2   7   6        7.81        7.21      0.67 o 
  -1   7   6        2.55        2.56      0.52 o 
   0   7   6       19.96       21.37      0.55 o 
   1   7   6      128.59      132.69      2.72 o 
   2   7   6       23.50       20.95      0.91 o 
   3   7   6        0.88        0.70      0.30 o 
   4   7   6        3.02        1.88      0.56 o 
   5   7   6       31.13       29.12      0.92 o 
   6   7   6        1.86        2.06      0.84 o 
  -5   8   6        0.31        1.26      1.56 o 
  -4   8   6        0.82       -0.06      1.28 o 
  -3   8   6       12.37       10.43      0.81 o 
  -2   8   6       61.64       62.99      1.17 o 
  -1   8   6       26.48       27.35      0.80 o 
   0   8   6       61.17       60.29      1.32 o 
   1   8   6       10.71       11.02      0.92 o 
   2   8   6        2.62        3.20      0.75 o 
   3   8   6        5.04        5.50      0.80 o 
   4   8   6        9.40       11.02      0.87 o 
   5   8   6        1.09        1.62      0.90 o 
   6   8   6       32.87       37.60      1.94 o 
   7   8   6        4.82        4.86      1.59 o 
  -3   9   6        3.36        3.45      0.98 o 
  -2   9   6       13.13       13.09      1.13 o 
  -1   9   6        5.24        3.95      0.98 o 
   0   9   6        7.77        7.96      1.04 o 
   1   9   6        4.51        4.81      0.93 o 
   2   9   6        3.78        4.54      0.85 o 
   3   9   6        6.70        6.05      0.85 o 
   4   9   6       17.42       16.89      1.04 o 
   5   9   6       11.53       13.08      0.84 o 
   6   9   6        2.09        2.87      1.09 o 
   7   9   6        7.87        7.34      1.68 o 
  -3  10   6        0.89        1.36      1.01 o 
  -2  10   6        0.09        0.43      0.99 o 
  -1  10   6        1.60        2.64      1.07 o 
   0  10   6       53.58       53.15      1.66 o 
   1  10   6        0.83        1.18      0.90 o 
   2  10   6        0.95        0.64      0.86 o 
   3  10   6        3.29        3.21      1.16 o 
   4  10   6       29.07       26.46      1.23 o 
   5  10   6        0.00        0.45      0.70 o 
   6  10   6        0.51        1.50      1.08 o 
   7  10   6        2.16        0.91      1.56 o 
  -2  11   6        3.70        4.25      1.27 o 
  -1  11   6        4.61        6.47      1.15 o 
   0  11   6        7.11        7.96      1.34 o 
   1  11   6        6.07        7.14      1.11 o 
   2  11   6        6.16        7.45      1.03 o 
   3  11   6        0.61        0.85      1.22 o 
   4  11   6        4.22        5.35      1.31 o 
   5  11   6        2.37        1.60      0.79 o 
   6  11   6        0.23        1.00      1.13 o 
  -2  12   6        1.62        0.77      1.48 o 
  -1  12   6        6.50        5.26      1.17 o 
   0  12   6        4.81        6.74      1.27 o 
   1  12   6        0.49        2.35      1.16 o 
   2  12   6        0.12       -0.06      1.35 o 
   3  12   6        1.42        1.79      1.37 o 
   4  12   6        0.05        0.32      0.96 o 
   5  12   6        0.02        0.72      1.01 o 
   1  13   6        3.43        2.95      1.66 o 
   2  13   6        0.01        0.66      1.52 o 
   3  13   6        0.46        1.63      1.04 o 
   4  13   6        1.02        1.93      1.08 o 
   5  13   6        1.74        2.40      1.22 o 
   3  14   6        4.71        8.74      1.81 o 
   4  14   6        1.67        2.85      1.69 o 
  -2  -9   7        0.00       -0.10      1.46 o 
  -1  -9   7        1.47        1.78      1.50 o 
  -4  -8   7        0.26       -0.43      1.60 o 
  -3  -8   7        1.05        2.25      1.49 o 
  -2  -8   7        1.03        0.39      1.40 o 
  -1  -8   7        0.01       -0.17      1.37 o 
   0  -8   7        1.89        2.18      1.02 o 
   1  -8   7        0.07       -0.68      1.56 o 
  -4  -7   7        0.57        0.68      1.06 o 
  -3  -7   7        0.09        0.64      0.92 o 
  -2  -7   7        0.89        1.54      1.38 o 
  -1  -7   7        1.91        1.42      1.39 o 
   0  -7   7        0.18        0.32      0.92 o 
   1  -7   7        7.05       11.12      1.70 o 
   2  -7   7        0.38        0.30      1.61 o 
  -5  -6   7        0.10        0.18      1.18 o 
  -4  -6   7        1.20        0.88      1.08 o 
  -3  -6   7        0.73        0.45      1.36 o 
  -2  -6   7       19.89       18.22      1.06 o 
  -1  -6   7        0.03        0.01      1.29 o 
   0  -6   7        0.04        0.32      1.31 o 
   1  -6   7        0.28        0.01      0.72 o 
   2  -6   7       14.69       16.96      1.94 o 
  -5  -5   7       57.92       60.07      1.92 o 
  -4  -5   7        0.05       -0.09      1.09 o 
  -3  -5   7        7.26        7.50      1.03 o 
  -2  -5   7       17.04       15.93      1.70 o 
  -1  -5   7       95.86       90.34      2.62 o 
   0  -5   7        0.71       -0.04      1.27 o 
   1  -5   7        2.55        3.46      0.73 o 
   2  -5   7        0.35        0.12      1.39 o 
   3  -5   7        0.02       -0.04      1.61 o 
  -5  -4   7       51.91       61.16      1.91 o 
  -4  -4   7       81.23       83.96      2.25 o 
  -3  -4   7        0.63        1.45      0.91 o 
  -2  -4   7        7.53        8.29      0.90 o 
  -1  -4   7       19.60       19.05      1.64 o 
   0  -4   7       10.95       11.95      1.49 o 
   1  -4   7        0.20        1.02      1.27 o 
   2  -4   7        6.24        5.74      1.47 o 
   3  -4   7        0.04        1.07      1.42 o 
   4  -4   7        1.69        2.76      1.59 o 
  -6  -3   7        0.22        0.01      1.20 o 
  -5  -3   7        1.89        1.81      1.14 o 
  -4  -3   7       58.97       61.54      2.34 o 
  -3  -3   7        0.07        0.66      0.89 o 
  -2  -3   7        2.09        1.35      0.77 o 
  -1  -3   7        7.77        8.93      0.79 o 
   0  -3   7       16.43       16.51      1.45 o 
   1  -3   7      130.06      133.06      3.07 o 
   2  -3   7        2.28        1.73      0.65 o 
   3  -3   7        6.35        6.79      1.49 o 
   4  -3   7        0.14        0.54      1.50 o 
  -6  -2   7        0.58        0.30      1.16 o 
  -5  -2   7        1.37        1.08      1.06 o 
  -4  -2   7        2.33        0.86      1.23 o 
  -3  -2   7        2.37        2.44      0.87 o 
  -2  -2   7       15.19       15.59      0.95 o 
  -1  -2   7        0.53        0.47      0.62 o 
   0  -2   7        0.16       -0.27      0.52 o 
   1  -2   7       33.65       29.63      0.69 o 
   2  -2   7      154.01      159.14      2.23 o 
   3  -2   7        1.70        2.29      1.38 o 
   4  -2   7        1.26        2.01      1.52 o 
   5  -2   7        0.86        2.14      1.78 o 
  -6  -1   7        0.26        0.03      1.16 o 
  -5  -1   7        4.14        3.10      1.07 o 
  -4  -1   7        5.41        5.70      1.03 o 
  -3  -1   7        0.53        0.52      0.99 o 
  -2  -1   7       21.81       21.48      1.01 o 
  -1  -1   7        0.44        0.49      0.61 o 
   0  -1   7       50.95       48.37      0.93 o 
   1  -1   7       31.65       31.48      1.13 o 
   2  -1   7        7.05        5.47      0.63 o 
   3  -1   7        0.30        0.02      1.33 o 
   4  -1   7        0.84        2.20      1.40 o 
   5  -1   7        1.26       -0.11      1.60 o 
  -6   0   7        0.05        0.66      1.61 o 
  -5   0   7        2.52        2.29      1.06 o 
  -4   0   7       12.20       12.66      1.14 o 
  -3   0   7       14.13       12.39      1.00 o 
  -2   0   7        5.58        5.62      0.79 o 
  -1   0   7       35.36       36.65      0.99 o 
   0   0   7        4.76        4.73      0.34 o 
   1   0   7        0.15        0.24      0.33 o 
   2   0   7       23.81       24.25      0.51 o 
   3   0   7       39.34       40.65      1.91 o 
   4   0   7       12.41       11.56      1.51 o 
   5   0   7        0.10        0.07      1.46 o 
   6   0   7        3.04        2.68      1.70 o 
  -6   1   7        0.00        0.04      1.10 o 
  -5   1   7       14.39       13.54      1.24 o 
  -4   1   7        0.37        1.08      0.97 o 
  -3   1   7        6.11        5.85      0.89 o 
  -2   1   7       22.21       22.65      0.97 o 
  -1   1   7       10.29       10.34      0.70 o 
   0   1   7       51.21       48.43      0.97 o 
   1   1   7       21.05       16.49      1.54 o 
   2   1   7        4.47        3.95      0.24 o 
   3   1   7        0.18        0.21      0.41 o 
   4   1   7       18.19       18.31      1.63 o 
   5   1   7        0.38        0.77      1.36 o 
   6   1   7        0.17        0.71      1.58 o 
  -6   2   7        0.17        0.74      1.10 o 
  -5   2   7        0.40        0.04      1.04 o 
  -4   2   7        0.78        2.12      0.96 o 
  -3   2   7        8.65        8.67      1.01 o 
  -2   2   7       16.51       16.83      1.28 o 
  -1   2   7       64.05       72.14      1.20 o 
   0   2   7        5.83        7.01      0.55 o 
   1   2   7       23.86       27.11      0.48 o 
   2   2   7        3.92        3.49      0.22 o 
   3   2   7       31.59       29.99      0.71 o 
   4   2   7       69.06       57.32      3.08 o 
   5   2   7        2.07        1.26      1.32 o 
   6   2   7        0.42        1.05      1.46 o 
  -6   3   7        0.90        0.91      1.09 o 
  -5   3   7        1.47        1.57      0.97 o 
  -4   3   7       17.51       15.22      1.13 o 
  -3   3   7      343.45      319.36      2.87 o 
  -2   3   7        0.51        1.46      0.88 o 
  -1   3   7        8.44        8.24      0.69 o 
   0   3   7      120.63      126.35      1.37 o 
   1   3   7      324.79      346.86      2.03 o 
   2   3   7       26.99       25.80      0.73 o 
   3   3   7        1.80        2.08      0.22 o 
   4   3   7        2.58        3.21      0.51 o 
   5   3   7        4.36        3.18      1.34 o 
   6   3   7        0.42        0.58      1.37 o 
   7   3   7        0.18       -0.92      1.64 o 
  -6   4   7        3.98        1.88      1.61 o 
  -5   4   7        0.00       -0.24      1.02 o 
  -4   4   7        1.72        1.33      0.93 o 
  -3   4   7      282.31      264.60      2.66 o 
  -2   4   7      433.86      411.28      2.93 o 
  -1   4   7        0.00        0.61      0.60 o 
   0   4   7       59.22       62.11      1.44 o 
   1   4   7       66.12       66.03      1.43 o 
   2   4   7       85.26       86.11      0.72 o 
   3   4   7       30.82       28.08      0.67 o 
   4   4   7       15.73       15.34      0.54 o 
   5   4   7        3.29        2.78      0.88 o 
   6   4   7        0.03        0.63      1.33 o 
   7   4   7        1.33        1.61      1.62 o 
  -5   5   7        1.74        1.13      1.00 o 
  -4   5   7       11.94       11.74      1.15 o 
  -3   5   7        6.15        5.61      0.93 o 
  -2   5   7      273.39      257.88      7.40 o 
  -1   5   7       14.36       13.21      1.01 o 
   0   5   7        0.12       -0.36      0.46 o 
   1   5   7        0.10        0.46      0.38 o 
   2   5   7       72.50       73.45      0.85 o 
   3   5   7      245.29      227.37      1.43 o 
   4   5   7        4.57        4.29      0.51 o 
   5   5   7        2.84        2.40      0.62 o 
   6   5   7        0.41        0.96      1.23 o 
   7   5   7        6.52        8.97      1.69 o 
  -5   6   7        0.94        1.11      1.50 o 
  -4   6   7        0.28        0.18      0.73 o 
  -3   6   7       17.36       16.55      0.88 o 
  -2   6   7       13.42       13.46      0.97 o 
  -1   6   7       29.34       30.35      0.81 o 
   0   6   7       12.67       12.79      0.60 o 
   1   6   7       12.17       13.06      0.41 o 
   2   6   7        4.38        4.02      0.42 o 
   3   6   7      162.53      164.31      1.69 o 
   4   6   7      351.17      334.84      3.43 o 
   5   6   7        1.22        1.29      0.61 o 
   6   6   7        0.00       -0.27      0.77 o 
   7   6   7        0.98        2.56      1.43 o 
  -5   7   7        1.39        0.89      1.55 o 
  -4   7   7        3.28        2.54      0.90 o 
  -3   7   7        1.01        0.10      0.80 o 
  -2   7   7        4.26        3.74      0.74 o 
  -1   7   7        2.30        2.08      0.55 o 
   0   7   7      163.24      172.46      2.80 o 
   1   7   7       12.98       13.67      0.38 o 
   2   7   7        3.70        3.58      0.31 o 
   3   7   7       15.63       16.20      0.60 o 
   4   7   7       81.17       78.57      1.06 o 
   5   7   7        0.02        0.39      0.60 o 
   6   7   7        2.31        1.57      0.71 o 
  -5   8   7        0.93        1.05      1.59 o 
  -4   8   7        0.78        0.21      0.91 o 
  -3   8   7        2.91        1.81      0.86 o 
  -2   8   7        0.37       -0.01      0.92 o 
  -1   8   7        4.93        4.99      0.57 o 
   0   8   7       61.15       58.28      1.36 o 
   1   8   7       12.72       11.96      0.95 o 
   2   8   7        1.93        1.79      0.72 o 
   3   8   7       18.24       17.68      0.92 o 
   4   8   7        2.76        2.30      0.66 o 
   5   8   7        5.83        5.43      1.05 o 
   6   8   7       17.49       16.79      1.26 o 
   7   8   7        0.17        0.25      1.31 o 
  -3   9   7        0.07       -0.10      0.94 o 
  -2   9   7        0.15        0.52      0.94 o 
  -1   9   7        0.14       -0.62      0.97 o 
   0   9   7       14.56       13.19      1.06 o 
   1   9   7       29.06       32.03      2.06 o 
   2   9   7        1.72        1.69      0.79 o 
   3   9   7        0.00        0.27      0.75 o 
   4   9   7        7.78        5.95      0.86 o 
   5   9   7        1.50        1.49      0.95 o 
   6   9   7        0.64        2.78      1.11 o 
   7   9   7        0.03        0.00      1.39 o 
  -3  10   7        2.46        2.79      1.09 o 
  -2  10   7        0.37        1.01      1.05 o 
  -1  10   7        0.97       -0.12      1.18 o 
   0  10   7        0.97        0.67      1.02 o 
   1  10   7        1.32        1.69      0.91 o 
   2  10   7        0.40       -0.23      0.86 o 
   3  10   7        0.13        0.35      0.82 o 
   4  10   7        0.00       -0.26      0.82 o 
   5  10   7        0.57        0.40      0.98 o 
   6  10   7        1.59        2.31      1.14 o 
   7  10   7        0.00       -0.62      1.53 o 
  -2  11   7        1.13        1.67      1.08 o 
  -1  11   7       27.12       28.31      1.52 o 
   0  11   7        4.57        5.56      1.18 o 
   1  11   7        0.02        0.10      0.99 o 
   2  11   7        0.74        1.29      0.96 o 
   3  11   7       16.04       17.64      1.18 o 
   4  11   7        2.56        1.36      0.92 o 
   5  11   7        0.06       -0.41      1.60 o 
   6  11   7        0.43        0.82      1.48 o 
  -2  12   7        0.03        0.00      1.52 o 
  -1  12   7        4.59        3.15      1.27 o 
   0  12   7       61.23       65.04      3.13 o 
   1  12   7        0.12        0.14      1.06 o 
   2  12   7        2.07        2.99      1.04 o 
   3  12   7        1.34        1.03      1.31 o 
   4  12   7        5.84        6.14      1.65 o 
   5  12   7        1.52        2.61      1.67 o 
  -1  13   7        0.35       -0.78      1.76 o 
   0  13   7        7.72        5.91      1.96 o 
   1  13   7        1.31        0.70      1.16 o 
   2  13   7        1.60        1.40      1.46 o 
   3  13   7        0.12        0.55      1.43 o 
   4  13   7        1.91        2.81      1.28 o 
   3  14   7        0.12        0.39      1.12 o 
   4  14   7        0.27        1.02      1.58 o 
  -4  -7   8        0.01       -0.29      1.52 o 
  -3  -7   8        0.90        0.98      1.02 o 
  -2  -7   8        1.83        2.23      1.47 o 
  -1  -7   8        0.00       -1.22      1.52 o 
   0  -7   8        3.11        3.80      1.08 o 
  -4  -6   8        0.31        0.09      1.10 o 
  -3  -6   8        0.00       -0.11      0.93 o 
  -2  -6   8        0.03        0.05      0.91 o 
  -1  -6   8        5.85        7.39      1.57 o 
   0  -6   8        0.21        1.18      1.44 o 
   1  -6   8        2.57        7.16      1.69 o 
   2  -6   8        3.52        5.57      1.80 o 
  -5  -5   8        8.83        8.21      1.89 o 
  -4  -5   8        0.08       -0.53      1.08 o 
  -3  -5   8        0.01       -0.28      0.93 o 
  -2  -5   8        0.69        0.58      0.88 o 
  -1  -5   8        1.03        1.10      1.39 o 
   0  -5   8        0.02        0.13      1.35 o 
   1  -5   8        0.22       -0.34      1.38 o 
   2  -5   8        0.32        0.39      1.51 o 
  -5  -4   8        0.02        0.63      1.23 o 
  -4  -4   8        0.68        1.26      1.08 o 
  -3  -4   8        7.19        7.11      1.07 o 
  -2  -4   8        0.11        0.22      0.85 o 
  -1  -4   8        4.75        5.89      0.86 o 
   0  -4   8        4.68        3.81      1.40 o 
   1  -4   8        2.27        3.05      1.03 o 
   2  -4   8        0.50        0.20      1.36 o 
   3  -4   8        0.19        0.49      1.61 o 
  -5  -3   8       12.75       15.20      1.55 o 
  -4  -3   8        4.71        6.37      1.28 o 
  -3  -3   8        3.08        3.12      0.98 o 
  -2  -3   8        9.37        9.47      0.95 o 
  -1  -3   8        0.30        0.19      0.71 o 
   0  -3   8        0.04       -0.14      0.63 o 
   1  -3   8        2.33        2.71      0.98 o 
   2  -3   8        0.75        0.32      1.41 o 
   3  -3   8        0.49        0.88      1.49 o 
   4  -3   8        0.20        1.31      1.71 o 
  -5  -2   8        0.29        0.41      1.22 o 
  -4  -2   8        0.01       -0.05      1.07 o 
  -3  -2   8        5.52        4.82      0.96 o 
  -2  -2   8        0.01        0.23      0.77 o 
  -1  -2   8        8.34        7.23      0.96 o 
   0  -2   8       44.78       42.35      1.04 o 
   1  -2   8      117.52      126.11      3.74 o 
   2  -2   8        5.18        5.45      1.51 o 
   3  -2   8        3.67        3.32      1.39 o 
   4  -2   8        5.08        9.16      1.82 o 
  -5  -1   8        4.67        6.25      1.16 o 
  -4  -1   8        0.07        0.24      1.00 o 
  -3  -1   8       72.89       74.99      1.66 o 
  -2  -1   8       17.47       18.24      0.97 o 
  -1  -1   8        5.10        5.38      0.78 o 
   0  -1   8       33.62       32.38      0.90 o 
   1  -1   8      278.91      272.28      4.70 o 
   2  -1   8       82.85       83.56      2.51 o 
   3  -1   8        2.97        3.94      1.38 o 
   4  -1   8       12.26       15.18      1.77 o 
   5  -1   8        7.23       12.42      2.04 o 
  -5   0   8        0.10       -0.07      1.11 o 
  -4   0   8        2.27        1.47      1.00 o 
  -3   0   8       39.45       39.82      1.33 o 
  -2   0   8       54.49       54.64      1.73 o 
  -1   0   8       95.62       94.01      1.93 o 
   0   0   8       52.31       50.09      0.76 o 
   1   0   8        1.52        1.84      0.28 o 
   2   0   8       60.67       53.47      2.18 o 
   3   0   8        1.20        1.46      1.24 o 
   4   0   8        0.00        0.07      1.42 o 
   5   0   8        0.53        1.52      1.52 o 
  -5   1   8       23.24       24.23      1.43 o 
  -4   1   8        1.91        0.78      0.98 o 
  -3   1   8       16.59       16.31      1.10 o 
  -2   1   8        5.56        6.70      0.83 o 
  -1   1   8       20.41       20.88      1.14 o 
   0   1   8       69.96       64.36      0.79 o 
   1   1   8       61.40       60.01      1.92 o 
   2   1   8        0.66        0.16      0.60 o 
   3   1   8       83.72       78.05      1.20 o 
   4   1   8        0.16       -0.41      1.36 o 
   5   1   8        1.77        1.71      1.49 o 
   6   1   8        2.22        3.45      1.75 o 
  -5   2   8        8.70        9.82      1.24 o 
  -4   2   8        3.05        4.69      1.04 o 
  -3   2   8        0.34       -0.09      0.92 o 
  -2   2   8        2.10        1.65      0.75 o 
  -1   2   8       51.29       46.62      1.11 o 
   0   2   8      116.85      123.36      1.44 o 
   1   2   8       47.76       47.65      1.35 o 
   2   2   8       10.31       10.68      0.36 o 
   3   2   8       17.45       15.43      0.65 o 
   4   2   8       39.33       24.76      1.14 o 
   5   2   8        4.92        5.01      1.52 o 
   6   2   8        0.22        0.21      1.48 o 
  -5   3   8        0.42        0.54      1.07 o 
  -4   3   8        4.44        2.42      1.02 o 
  -3   3   8      135.20      138.94      5.31 o 
  -2   3   8        1.15        0.91      1.25 o 
  -1   3   8        6.86        6.07      0.73 o 
   0   3   8       38.25       40.43      0.97 o 
   1   3   8       99.78      101.85      1.05 o 
   2   3   8        3.52        3.18      0.22 o 
   3   3   8       22.62       22.04      0.59 o 
   4   3   8       25.63       20.17      1.07 o 
   5   3   8        0.16        1.29      1.33 o 
   6   3   8        4.26        4.57      1.51 o 
  -5   4   8        0.51        0.77      1.05 o 
  -4   4   8       10.93        8.50      1.09 o 
  -3   4   8       22.38       21.83      1.22 o 
  -2   4   8       57.90       51.51      1.34 o 
  -1   4   8        9.29        9.02      0.76 o 
   0   4   8        0.00       -0.07      0.77 o 
   1   4   8       24.31       26.65      1.21 o 
   2   4   8       17.55       17.39      0.44 o 
   3   4   8       16.01       17.09      0.52 o 
   4   4   8        4.16        4.89      0.58 o 
   5   4   8        0.91        1.25      0.88 o 
   6   4   8        1.70        2.72      1.44 o 
   7   4   8        0.04       -0.18      1.59 o 
  -5   5   8        0.01        0.39      1.07 o 
  -4   5   8       12.75       12.01      1.40 o 
  -3   5   8        0.14        0.51      1.20 o 
  -2   5   8        2.96        4.85      0.88 o 
  -1   5   8        2.22        2.17      1.29 o 
   0   5   8        9.82       10.32      0.89 o 
   1   5   8       37.91       40.55      0.99 o 
   2   5   8        5.41        5.16      0.51 o 
   3   5   8       27.30       26.92      0.96 o 
   4   5   8        5.86        5.74      0.49 o 
   5   5   8        0.81        1.03      0.86 o 
   6   5   8        0.19        0.95      1.32 o 
   7   5   8        2.06        2.59      1.60 o 
  -5   6   8        0.19        0.08      0.84 o 
  -4   6   8        0.12        0.08      0.97 o 
  -3   6   8       24.62       22.54      1.15 o 
  -2   6   8        4.35        5.89      1.05 o 
  -1   6   8        7.27        6.93      0.81 o 
   0   6   8       34.04       34.51      0.81 o 
   1   6   8        0.10        0.45      0.44 o 
   2   6   8       25.99       25.01      0.66 o 
   3   6   8       38.37       39.76      0.77 o 
   4   6   8       35.34       36.02      0.79 o 
   5   6   8        0.23       -0.18      0.58 o 
   6   6   8        3.60        3.60      1.31 o 
   7   6   8        0.22        0.65      1.49 o 
  -5   7   8        1.38        0.21      1.60 o 
  -4   7   8        0.58        0.10      0.90 o 
  -3   7   8        6.21        6.05      0.92 o 
  -2   7   8        0.72        0.76      0.76 o 
  -1   7   8       40.96       37.11      0.91 o 
   0   7   8       38.30       34.00      0.82 o 
   1   7   8       56.82       53.27      0.99 o 
   2   7   8       13.80       12.36      0.55 o 
   3   7   8       64.21       66.12      1.07 o 
   4   7   8       52.37       50.97      1.10 o 
   5   7   8        1.21        0.78      0.59 o 
   6   7   8        3.80        2.29      1.61 o 
  -5   8   8        1.48        0.40      1.64 o 
  -4   8   8        5.23        3.81      1.02 o 
  -3   8   8        4.29        4.20      1.42 o 
  -2   8   8        0.40        0.16      0.63 o 
  -1   8   8        2.84        2.92      0.58 o 
   0   8   8      101.85       95.26      1.38 o 
   1   8   8       11.94       10.35      0.93 o 
   2   8   8       11.59       11.41      0.89 o 
   3   8   8       16.36       15.11      0.88 o 
   4   8   8       33.60       36.33      2.24 o 
   5   8   8        0.14        0.45      0.87 o 
   6   8   8        0.02       -0.39      0.98 o 
  -3   9   8       12.21        9.35      1.56 o 
  -2   9   8        0.16        0.20      0.99 o 
  -1   9   8       17.13       17.11      1.71 o 
   0   9   8        0.08       -0.41      0.93 o 
   1   9   8       33.83       35.27      1.29 o 
   2   9   8        0.91        1.07      0.76 o 
   3   9   8        1.76        2.49      0.76 o 
   4   9   8        1.07        1.59      1.60 o 
   5   9   8       15.79       15.63      1.20 o 
   6   9   8        9.84       11.18      1.21 o 
  -3  10   8        6.21        7.55      1.67 o 
  -2  10   8        3.06        3.02      1.16 o 
  -1  10   8        1.40       -0.11      1.09 o 
   0  10   8       13.32       12.20      1.16 o 
   1  10   8        0.34        0.20      0.92 o 
   2  10   8       13.17       14.65      1.07 o 
   3  10   8       16.21       17.44      1.06 o 
   4  10   8        2.66        1.99      0.71 o 
   5  10   8        1.37        0.90      1.02 o 
   6  10   8       20.26       25.34      1.50 o 
  -3  11   8        0.23       -0.67      1.50 o 
  -2  11   8        5.48        5.30      1.24 o 
  -1  11   8       48.69       53.73      2.37 o 
   0  11   8        0.00       -0.43      1.03 o 
   1  11   8        0.96        0.86      0.99 o 
   2  11   8        4.61        6.18      1.04 o 
   3  11   8       23.67       24.79      1.24 o 
   4  11   8        3.72        2.27      0.90 o 
   5  11   8        0.86        2.45      1.67 o 
   6  11   8        2.13        2.90      1.59 o 
  -2  12   8        0.71        1.63      1.67 o 
  -1  12   8       42.99       48.71      1.89 o 
   0  12   8       12.95       14.68      2.31 o 
   1  12   8        0.77        1.53      1.02 o 
   2  12   8        0.89        1.05      1.03 o 
   3  12   8        9.76        9.78      1.16 o 
   4  12   8        2.19        1.21      0.95 o 
   5  12   8        0.53        1.14      1.65 o 
   0  13   8       12.78       14.35      2.12 o 
   1  13   8        1.07        1.08      1.15 o 
   2  13   8        1.00        1.83      1.13 o 
   3  13   8        1.50        1.56      1.38 o 
   4  13   8        0.00        0.63      1.08 o 
   3  14   8        0.40       -0.59      1.56 o 
   4  14   8        0.31        0.99      1.56 o 
  -4  -6   9        0.87        1.05      1.58 o 
  -2  -6   9        0.00        0.61      1.55 o 
  -1  -6   9        0.79        0.11      1.60 o 
   0  -6   9        1.43        2.81      1.64 o 
  -4  -5   9        0.17        0.64      1.42 o 
  -3  -5   9        0.17        0.26      0.97 o 
  -2  -5   9        0.06        0.74      1.45 o 
  -1  -5   9        0.54       -0.27      1.44 o 
   0  -5   9        5.86        5.49      1.57 o 
   1  -5   9       10.98       14.76      1.92 o 
  -4  -4   9        0.08       -0.58      1.11 o 
  -3  -4   9        2.15        2.04      0.98 o 
  -2  -4   9       26.26       24.09      1.22 o 
  -1  -4   9        0.54        2.76      1.50 o 
   0  -4   9        0.54        0.70      1.39 o 
   1  -4   9        0.02        0.13      1.39 o 
   2  -4   9        0.38        1.83      1.53 o 
  -5  -3   9       34.71       38.20      2.38 o 
  -4  -3   9        0.77        1.31      1.09 o 
  -3  -3   9        0.35        1.45      0.94 o 
  -2  -3   9       13.30       13.81      1.06 o 
  -1  -3   9       18.79       19.55      1.37 o 
   0  -3   9        0.43        0.23      1.32 o 
   1  -3   9        0.59        0.57      1.44 o 
   2  -3   9        4.75        3.75      1.59 o 
   3  -3   9        2.26        4.71      1.63 o 
  -5  -2   9       19.29       20.48      1.48 o 
  -4  -2   9        1.56        2.24      1.06 o 
  -3  -2   9        2.13        1.90      0.96 o 
  -2  -2   9        2.50        2.40      0.85 o 
  -1  -2   9        2.55        2.46      0.74 o 
   0  -2   9       35.16       35.37      1.98 o 
   1  -2   9        2.93        3.61      1.46 o 
   2  -2   9        1.81        2.49      1.46 o 
   3  -2   9        1.94        2.79      1.61 o 
   4  -2   9        7.69       10.40      1.93 o 
  -5  -1   9        0.97        1.03      1.10 o 
  -4  -1   9        0.02        0.68      0.99 o 
  -3  -1   9       14.20       13.83      1.78 o 
  -2  -1   9        2.82        3.16      0.79 o 
  -1  -1   9        0.27       -0.19      0.82 o 
   0  -1   9      112.43      109.83      4.30 o 
   1  -1   9      125.99      136.25      3.20 o 
   2  -1   9        0.00       -0.10      1.33 o 
   3  -1   9        0.35        0.19      1.53 o 
   4  -1   9        2.35        7.52      1.85 o 
  -5   0   9        0.49        0.50      1.14 o 
  -4   0   9        1.46        2.94      1.06 o 
  -3   0   9       21.01       20.74      1.18 o 
  -2   0   9        4.28        3.25      0.82 o 
  -1   0   9       21.97       20.90      0.96 o 
   0   0   9       67.28       67.10      2.31 o 
   1   0   9       83.20       90.27      2.65 o 
   2   0   9        2.62        3.00      1.34 o 
   3   0   9        0.05       -0.23      1.38 o 
   4   0   9        0.63        1.34      1.54 o 
   5   0   9        0.02       -1.02      1.68 o 
  -5   1   9        1.95        1.34      1.16 o 
  -4   1   9        1.43        0.83      1.01 o 
  -3   1   9        7.66        8.36      1.01 o 
  -2   1   9        4.95        4.52      0.85 o 
  -1   1   9        2.63        3.22      0.73 o 
   0   1   9       27.24       25.71      1.64 o 
   1   1   9       20.67       18.44      1.51 o 
   2   1   9       13.65       13.65      0.84 o 
   3   1   9       10.36       10.10      0.84 o 
   4   1   9        1.03        0.27      1.44 o 
   5   1   9        3.08        4.33      1.65 o 
  -5   2   9        0.00        1.36      1.11 o 
  -4   2   9        0.24        0.11      0.98 o 
  -3   2   9        0.00       -0.31      0.91 o 
  -2   2   9       15.47       15.18      0.98 o 
  -1   2   9        6.76        6.72      0.78 o 
   0   2   9       29.78       30.60      0.92 o 
   1   2   9        0.70        0.36      1.11 o 
   2   2   9        1.16        1.67      1.22 o 
   3   2   9        0.02        0.16      0.57 o 
   4   2   9        0.95        0.97      0.79 o 
   5   2   9        0.62        0.92      1.41 o 
   6   2   9        0.03       -0.48      1.56 o 
  -5   3   9        0.42        1.39      1.10 o 
  -4   3   9        2.95        3.44      1.07 o 
  -3   3   9        1.19        0.99      0.92 o 
  -2   3   9        0.00        0.32      0.77 o 
  -1   3   9        1.68        0.98      0.71 o 
   0   3   9        1.33        1.14      0.59 o 
   1   3   9        0.89        0.42      0.95 o 
   2   3   9        6.79        6.26      1.18 o 
   3   3   9        3.34        3.15      0.61 o 
   4   3   9        0.00       -0.06      0.84 o 
   5   3   9        0.54        0.36      1.38 o 
   6   3   9        0.82        2.10      1.58 o 
  -5   4   9        1.17        1.88      1.14 o 
  -4   4   9       39.73       31.80      1.77 o 
  -3   4   9        8.26        8.60      1.08 o 
  -2   4   9        2.49        0.66      0.89 o 
  -1   4   9        3.18        3.53      0.72 o 
   0   4   9       54.02       56.57      1.72 o 
   1   4   9       13.39       14.79      1.12 o 
   2   4   9       20.16       20.26      0.94 o 
   3   4   9        2.22        2.53      0.57 o 
   4   4   9        3.77        5.50      0.89 o 
   5   4   9        1.29        1.24      0.91 o 
   6   4   9        0.28        0.27      1.44 o 
  -5   5   9        0.94        0.89      1.50 o 
  -4   5   9        6.12        4.15      1.04 o 
  -3   5   9      130.69      114.01      2.01 o 
  -2   5   9        5.84        5.35      0.89 o 
  -1   5   9        1.44        1.48      0.71 o 
   0   5   9        2.71        2.71      0.86 o 
   1   5   9       76.26       76.77      2.09 o 
   2   5   9       14.00       13.79      0.85 o 
   3   5   9        0.60        0.81      0.67 o 
   4   5   9        4.13        3.80      0.62 o 
   5   5   9        8.49        8.45      1.03 o 
   6   5   9        0.61        0.78      1.41 o 
   7   5   9        1.26        1.56      1.57 o 
  -5   6   9        0.36        0.19      1.55 o 
  -4   6   9        3.14        4.04      1.08 o 
  -3   6   9       57.00       51.83      1.56 o 
  -2   6   9        0.30        0.47      0.84 o 
  -1   6   9        4.43        4.60      0.99 o 
   0   6   9       11.80       10.26      0.77 o 
   1   6   9        0.19        0.20      0.64 o 
   2   6   9       49.17       51.80      1.99 o 
   3   6   9       46.07       45.37      2.02 o 
   4   6   9        0.00        0.32      0.48 o 
   5   6   9        0.00        0.33      0.85 o 
   6   6   9        4.50       10.88      1.16 o 
  -5   7   9        0.21       -0.67      1.55 o 
  -4   7   9        0.03       -0.60      0.97 o 
  -3   7   9        0.20        0.34      0.87 o 
  -2   7   9        0.07        0.64      0.79 o 
  -1   7   9       57.49       53.48      1.28 o 
   0   7   9        0.65        0.23      0.54 o 
   1   7   9        3.93        4.94      0.53 o 
   2   7   9       33.31       29.27      0.83 o 
   3   7   9      314.71      315.00      2.31 o 
   4   7   9        1.61        1.30      0.64 o 
   5   7   9        0.73        1.01      0.84 o 
   6   7   9        0.07        1.68      1.57 o 
  -4   8   9        2.81        0.65      1.46 o 
  -3   8   9        0.28       -0.05      1.41 o 
  -2   8   9        0.00        0.72      1.38 o 
  -1   8   9       87.87       93.26      2.92 o 
   0   8   9        0.03       -0.84      0.87 o 
   1   8   9        0.82        0.93      0.80 o 
   2   8   9       10.13       11.65      0.85 o 
   3   8   9       79.34       80.12      2.88 o 
   4   8   9       20.19       16.48      1.17 o 
   5   8   9        0.00        0.51      0.88 o 
   6   8   9        0.06       -0.36      1.61 o 
  -4   9   9        1.06        0.67      1.46 o 
  -3   9   9        4.15        3.16      1.55 o 
  -2   9   9        0.33        1.33      1.45 o 
  -1   9   9        7.03        5.73      1.06 o 
   0   9   9       29.07       24.68      1.27 o 
   1   9   9        8.34        9.27      0.99 o 
   2   9   9        0.98        0.62      0.76 o 
   3   9   9        0.55        0.46      0.77 o 
   4   9   9       18.87       19.58      2.03 o 
   5   9   9       27.68       29.09      1.39 o 
   6   9   9        0.01        1.00      1.71 o 
  -3  10   9        0.19        1.28      1.55 o 
  -2  10   9        0.43       -0.69      1.12 o 
  -1  10   9        0.06        0.25      1.01 o 
   0  10   9       11.37       11.85      1.12 o 
   1  10   9        0.13       -0.05      0.88 o 
   2  10   9        0.06       -0.11      0.81 o 
   3  10   9        2.34        2.14      0.81 o 
   4  10   9        1.10        1.03      1.06 o 
   5  10   9        2.56        3.05      1.10 o 
   6  10   9        1.28        1.18      1.39 o 
  -3  11   9        0.01        0.31      1.60 o 
  -2  11   9        0.49        0.57      1.74 o 
  -1  11   9        0.08       -0.17      1.16 o 
   0  11   9        0.09        0.14      0.99 o 
   1  11   9        0.70        0.82      0.94 o 
   2  11   9        0.75        0.67      0.91 o 
   3  11   9        2.89        2.10      0.89 o 
   4  11   9        2.58        3.06      1.13 o 
   5  11   9        0.08        0.62      1.77 o 
   6  11   9        1.80        1.66      1.55 o 
  -1  12   9        5.76        7.54      2.05 o 
   0  12   9        1.03        1.86      1.14 o 
   1  12   9        0.43        1.11      1.04 o 
   2  12   9        1.18        1.04      0.99 o 
   3  12   9        0.08        0.64      0.98 o 
   4  12   9        1.96        2.31      1.63 o 
   1  13   9        2.53        5.33      1.62 o 
   2  13   9        0.04       -0.29      1.05 o 
   3  13   9        1.50        0.72      1.39 o 
   3  14   9        0.04       -1.27      1.55 o 
  -4  -5  10        0.07       -0.70      1.54 o 
  -1  -5  10        0.22       -0.27      1.59 o 
  -4  -4  10        0.55        0.73      1.47 o 
  -3  -4  10        2.89        4.14      1.65 o 
  -2  -4  10       11.22       12.12      1.78 o 
  -1  -4  10        0.29        1.07      1.53 o 
   0  -4  10        0.17        0.83      1.47 o 
   1  -4  10        0.93        0.92      1.56 o 
  -4  -3  10        0.04        0.71      1.45 o 
  -3  -3  10        0.01        0.24      0.95 o 
  -2  -3  10        1.61        1.86      1.48 o 
  -1  -3  10        2.61        2.24      1.45 o 
   0  -3  10        0.40        0.30      1.48 o 
   1  -3  10        2.71        3.79      1.56 o 
   2  -3  10        0.11        0.97      1.11 o 
  -4  -2  10        0.74        0.25      1.11 o 
  -3  -2  10        2.12        2.06      1.01 o 
  -2  -2  10        0.42        0.60      0.82 o 
  -1  -2  10        0.25        2.08      1.50 o 
   0  -2  10       20.76       22.93      1.90 o 
   1  -2  10        1.51        0.85      1.42 o 
   2  -2  10        2.47        3.10      1.65 o 
   3  -2  10        0.12       -0.92      1.65 o 
  -5  -1  10        0.41        0.46      1.67 o 
  -4  -1  10        0.05        1.01      1.07 o 
  -3  -1  10        1.72        1.11      0.92 o 
  -2  -1  10        0.39        0.83      0.80 o 
  -1  -1  10        2.94        2.84      0.76 o 
   0  -1  10       15.33       17.01      1.86 o 
   1  -1  10       49.39       60.04      2.49 o 
   2  -1  10        0.23        0.30      1.40 o 
   3  -1  10        3.02        3.12      1.62 o 
   4  -1  10        0.08        1.12      1.73 o 
  -5   0  10        1.81        1.80      1.64 o 
  -4   0  10       10.16       13.17      1.27 o 
  -3   0  10        0.03        0.44      0.92 o 
  -2   0  10        0.34        0.33      0.80 o 
  -1   0  10        8.41        8.40      0.86 o 
   0   0  10       74.38       77.03      2.56 o 
   1   0  10       22.82       22.47      1.97 o 
   2   0  10        0.04       -0.44      1.33 o 
   3   0  10       10.32       11.13      1.68 o 
   4   0  10        2.27        4.13      1.66 o 
  -5   1  10        0.14       -0.26      1.15 o 
  -4   1  10        0.20        0.26      1.03 o 
  -3   1  10       25.54       26.57      1.31 o 
  -2   1  10        4.11        3.53      0.86 o 
  -1   1  10       10.11       10.27      0.86 o 
   0   1  10       15.52       13.87      0.81 o 
   1   1  10      109.12      111.64      2.82 o 
   2   1  10        2.22        2.09      1.35 o 
   3   1  10        5.74        5.92      1.47 o 
   4   1  10        0.86        1.74      1.51 o 
   5   1  10        0.38       -0.18      1.68 o 
  -5   2  10        0.08        0.03      1.14 o 
  -4   2  10        4.67        5.52      1.13 o 
  -3   2  10        8.24       10.26      1.09 o 
  -2   2  10        7.18        4.93      0.89 o 
  -1   2  10        5.93        4.70      0.75 o 
   0   2  10       29.83       29.58      1.95 o 
   1   2  10        0.02       -0.29      1.19 o 
   2   2  10       21.49       21.41      1.71 o 
   3   2  10        2.92        2.29      0.77 o 
   4   2  10        0.17       -0.58      1.39 o 
   5   2  10        1.62        2.25      1.53 o 
  -5   3  10        0.01        1.05      1.63 o 
  -4   3  10        0.19        0.64      1.04 o 
  -3   3  10        6.47        5.88      1.02 o 
  -2   3  10        0.67        1.13      0.81 o 
  -1   3  10       33.56       30.14      1.08 o 
   0   3  10       15.82       15.06      0.82 o 
   1   3  10       13.78       15.84      1.36 o 
   3   3  10      116.30      105.87      1.40 o 
   4   3  10        1.14        0.93      0.85 o 
   5   3  10        1.48        1.84      1.50 o 
  -5   4  10        5.41        5.02      1.75 o 
  -4   4  10       36.71       32.61      1.54 o 
  -3   4  10        0.40        1.66      0.98 o 
  -2   4  10        6.85        4.81      1.70 o 
  -1   4  10       35.14       35.20      1.15 o 
   0   4  10       81.06       84.03      2.15 o 
   1   4  10        3.70        2.91      1.00 o 
   2   4  10       10.73       10.21      0.84 o 
   3   4  10       16.05       12.89      0.77 o 
   4   4  10       11.95        9.32      1.01 o 
   5   4  10        2.43        2.92      0.94 o 
   6   4  10        1.58        3.21      1.55 o 
  -5   5  10        2.40        2.45      1.67 o 
  -4   5  10       61.56       59.74      1.82 o 
  -3   5  10       38.16       31.79      1.39 o 
  -2   5  10        1.19        1.32      0.86 o 
  -1   5  10        0.18       -0.02      0.73 o 
   0   5  10       67.45       71.91      1.92 o 
   1   5  10        6.40        6.46      0.80 o 
   2   5  10        1.98        1.39      0.71 o 
   3   5  10       28.21       31.64      1.17 o 
   4   5  10        2.05        1.91      0.86 o 
   5   5  10        3.25        4.84      0.99 o 
   6   5  10        0.44        0.39      1.40 o 
  -5   6  10        0.40       -0.33      1.57 o 
  -4   6  10       22.00       24.39      1.45 o 
  -3   6  10       32.76       34.30      1.41 o 
  -2   6  10        0.39        0.16      0.86 o 
  -1   6  10        2.65        3.39      1.01 o 
   0   6  10       31.46       35.65      1.14 o 
   1   6  10        8.55        8.87      0.81 o 
   2   6  10       55.63       57.64      1.32 o 
   3   6  10        3.83        4.47      0.80 o 
   4   6  10        2.84        3.25      0.67 o 
   5   6  10        0.00        0.42      0.90 o 
   6   6  10        7.92       10.69      1.22 o 
  -4   7  10        0.58        1.14      1.02 o 
  -3   7  10        7.22        8.07      1.06 o 
  -2   7  10        0.08        0.60      0.80 o 
  -1   7  10        2.80        2.75      0.81 o 
   0   7  10        2.11        1.91      0.70 o 
   1   7  10       14.84       14.16      0.84 o 
   2   7  10       28.32       29.35      1.08 o 
   3   7  10       71.81       74.56      2.33 o 
   4   7  10        0.73        1.37      0.63 o 
   5   7  10        2.31        2.02      1.44 o 
   6   7  10        2.40        2.83      1.69 o 
  -4   8  10        0.00       -0.59      1.55 o 
  -3   8  10        0.00        0.10      1.46 o 
  -2   8  10        0.35        0.22      1.40 o 
  -1   8  10        0.70        0.34      1.48 o 
   0   8  10       10.30       10.50      1.60 o 
   1   8  10        0.05        0.16      0.79 o 
   2   8  10        0.06        0.42      0.76 o 
   3   8  10        0.48        1.08      1.45 o 
   4   8  10        1.29        0.84      0.90 o 
   5   8  10        5.00        7.28      1.67 o 
   6   8  10        0.80        2.75      1.69 o 
  -3   9  10        0.06        0.12      1.52 o 
  -2   9  10        0.58        1.38      1.49 o 
  -1   9  10        1.49        0.86      1.41 o 
   0   9  10        3.07        3.10      0.97 o 
   1   9  10        7.44        6.85      0.96 o 
   2   9  10        1.15       -0.04      0.80 o 
   3   9  10        0.67        1.35      1.43 o 
   4   9  10        0.00       -0.08      1.00 o 
   5   9  10        0.53        1.41      0.99 o 
  -3  10  10        0.06        0.89      1.58 o 
  -2  10  10        2.70        3.85      1.66 o 
  -1  10  10        0.19        0.01      1.05 o 
   0  10  10        1.34        0.88      0.94 o 
   1  10  10        0.12        0.20      0.89 o 
   2  10  10        0.25        0.55      0.83 o 
   3  10  10        0.81        1.08      1.50 o 
   4  10  10        5.89        4.94      1.14 o 
   5  10  10        1.87        1.47      0.99 o 
  -2  11  10        0.42       -0.61      1.83 o 
  -1  11  10        1.92        0.74      1.17 o 
   0  11  10        0.20        0.10      1.00 o 
   1  11  10        2.56        2.30      0.98 o 
   2  11  10        3.68        4.06      0.98 o 
   3  11  10        0.01       -0.71      1.46 o 
   4  11  10        0.76        1.63      1.16 o 
   0  12  10        0.06        0.94      1.12 o 
   1  12  10        1.05        1.52      1.07 o 
   2  12  10       12.65       12.61      1.21 o 
   3  12  10        5.01        5.49      1.81 o 
   4  12  10        0.83        1.55      1.65 o 
   1  13  10        1.15        2.02      1.49 o 
   2  13  10        4.00        2.79      1.49 o 
  -4  -3  11        0.75        1.81      1.55 o 
  -2  -3  11        1.14        1.27      1.57 o 
  -1  -3  11        0.50       -0.21      1.56 o 
   0  -3  11        1.44        1.76      1.53 o 
  -4  -2  11        0.18        0.34      1.52 o 
  -3  -2  11        0.72        1.07      1.04 o 
  -2  -2  11        5.40        6.26      1.69 o 
  -1  -2  11        0.19        0.48      1.49 o 
   0  -2  11        0.10        0.24      1.54 o 
   1  -2  11        0.11        0.45      1.48 o 
   2  -2  11        6.44        7.21      1.78 o 
  -4  -1  11        0.54        0.63      1.47 o 
  -3  -1  11        0.17        0.21      0.94 o 
  -2  -1  11        2.23        2.40      0.92 o 
  -1  -1  11       14.28       17.05      1.85 o 
   0  -1  11       14.07       17.23      1.92 o 
   1  -1  11        0.46        0.68      1.62 o 
   2  -1  11        0.83        1.66      1.63 o 
   3  -1  11        3.68        5.89      1.87 o 
  -4   0  11        5.27        4.60      1.21 o 
  -3   0  11        2.80        3.10      1.02 o 
  -2   0  11        1.93        1.71      0.86 o 
  -1   0  11       17.48       18.53      1.81 o 
   0   0  11       98.50      102.53      3.02 o 
   1   0  11       11.45       12.98      1.88 o 
   2   0  11        0.44       -0.60      1.53 o 
   3   0  11        0.00       -0.65      1.59 o 
  -4   1  11       14.19       12.79      1.30 o 
  -3   1  11        6.82        4.86      1.04 o 
  -2   1  11        1.79        2.36      0.86 o 
  -1   1  11        0.58        0.53      0.73 o 
   0   1  11       60.17       61.84      2.42 o 
   1   1  11       14.83       13.74      1.69 o 
   2   1  11        2.28        0.73      1.44 o 
   3   1  11        0.54        0.93      1.45 o 
   4   1  11        3.79        7.34      1.78 o 
  -4   2  11        1.06        1.60      1.13 o 
  -3   2  11        6.40        4.49      1.03 o 
  -2   2  11        0.84        0.96      0.84 o 
  -1   2  11        0.11       -0.21      0.74 o 
   0   2  11        5.93        4.94      1.34 o 
   1   2  11       10.11        9.24      1.46 o 
   2   2  11       13.90       13.54      1.60 o 
   3   2  11        0.17        0.95      1.46 o 
   4   2  11        0.02        1.20      1.52 o 
  -4   3  11        0.58        0.39      1.10 o 
  -3   3  11        1.65        1.14      0.99 o 
  -2   3  11        0.23        0.17      0.84 o 
  -1   3  11        0.36        0.80      0.74 o 
   0   3  11        0.76        2.18      1.17 o 
   1   3  11        0.83        0.58      1.14 o 
   2   3  11        4.71        5.81      1.31 o 
   3   3  11        0.08       -0.14      0.79 o 
   4   3  11        5.13        7.54      1.57 o 
   5   3  11        0.00        0.19      1.51 o 
  -4   4  11        7.33        8.95      1.25 o 
  -3   4  11        0.06       -0.86      0.98 o 
  -2   4  11        1.12        0.51      0.87 o 
  -1   4  11        0.00        0.78      0.76 o 
   0   4  11        4.74        4.55      1.20 o 
   1   4  11        4.31        3.87      1.11 o 
   2   4  11        0.38        0.57      0.77 o 
   3   4  11        3.86        3.84      0.71 o 
   4   4  11        4.09        5.11      0.95 o 
   5   4  11        0.58        0.53      0.95 o 
  -4   5  11        2.64        5.47      1.24 o 
  -3   5  11        2.54        2.80      1.03 o 
  -2   5  11        4.14        3.49      0.94 o 
  -1   5  11        0.82        0.87      1.08 o 
   0   5  11        2.06        2.56      1.08 o 
   1   5  11       17.24       16.66      1.33 o 
   2   5  11       13.15       14.00      0.94 o 
   3   5  11        4.11        4.08      0.88 o 
   4   5  11        1.93        3.56      0.94 o 
   5   5  11        0.27       -0.02      0.92 o 
   6   5  11        0.03        0.63      1.47 o 
  -4   6  11       25.35       26.48      2.08 o 
  -3   6  11        1.34        1.52      1.00 o 
  -2   6  11        0.01        0.07      1.20 o 
  -1   6  11        7.25        7.75      1.17 o 
   0   6  11       14.73       15.11      1.29 o 
   1   6  11        8.20        8.14      0.93 o 
   2   6  11        0.32        0.09      0.76 o 
   3   6  11        0.01       -0.11      1.10 o 
   4   6  11        9.42        9.36      1.00 o 
   5   6  11        0.97        1.54      0.98 o 
   6   6  11        0.51        1.23      1.05 o 
  -3   7  11       10.16       11.28      1.16 o 
  -2   7  11        0.05        0.15      0.89 o 
  -1   7  11        0.04        0.15      0.79 o 
   0   7  11        0.21        0.04      0.75 o 
   1   7  11        2.66        4.82      0.79 o 
   2   7  11       73.57       79.22      4.61 o 
   3   7  11        2.45        2.79      0.80 o 
   4   7  11        0.05       -0.02      0.67 o 
   5   7  11        0.92        1.66      1.47 o 
  -3   8  11        0.74        1.05      1.58 o 
  -2   8  11       17.10       20.04      1.99 o 
  -1   8  11        0.49       -0.14      1.44 o 
   0   8  11        0.07       -0.09      1.45 o 
   1   8  11        0.18        1.25      1.47 o 
   2   8  11      144.15      154.78      3.44 o 
   3   8  11       19.18       17.45      1.73 o 
   4   8  11        0.02       -0.18      0.90 o 
   5   8  11        0.10        0.18      1.55 o 
  -2   9  11        9.75        9.73      1.80 o 
  -1   9  11       23.29       20.00      1.88 o 
   0   9  11        0.05        0.32      1.47 o 
   1   9  11        0.12       -0.38      1.37 o 
   2   9  11       11.40       11.16      0.99 o 
   3   9  11       63.58       69.31      2.56 o 
   4   9  11        0.89        2.02      1.05 o 
   5   9  11        0.02        0.89      1.60 o 
  -2  10  11        0.06       -0.59      1.66 o 
  -1  10  11       11.79        9.00      1.82 o 
   0  10  11        3.13        4.28      1.04 o 
   1  10  11        0.09       -0.04      0.90 o 
   2  10  11        0.82        1.64      0.87 o 
   3  10  11        9.81        9.69      1.70 o 
   4  10  11        9.60       13.61      1.31 o 
   5  10  11        2.06        3.57      1.39 o 
  -1  11  11        0.04       -0.98      1.73 o 
   0  11  11        0.63        0.38      1.05 o 
   1  11  11        2.58        3.91      1.05 o 
   2  11  11        0.02       -0.54      0.90 o 
   3  11  11        3.05        3.75      1.70 o 
   4  11  11        1.35        1.64      1.16 o 
   0  12  11        0.37        1.18      1.45 o 
   1  12  11        2.12        2.79      1.08 o 
   2  12  11        5.70        5.77      1.14 o 
   3  12  11        0.56        1.03      1.62 o 
   1  13  11        0.11       -0.72      1.43 o 
   2  13  11        3.53        4.98      1.50 o 
  -4  -1  12        0.32        1.50      1.53 o 
  -2  -1  12        0.15        2.36      1.71 o 
  -1  -1  12        5.06        5.81      1.68 o 
   0  -1  12        0.09        0.72      1.53 o 
   1  -1  12        5.57        6.86      1.77 o 
  -4   0  12        2.62        4.41      1.60 o 
  -3   0  12        0.34        0.08      1.03 o 
  -2   0  12        0.05       -0.82      1.59 o 
  -1   0  12        5.08        5.90      1.70 o 
   0   0  12       33.72       40.90      2.37 o 
   1   0  12        3.70        5.03      1.73 o 
   2   0  12        0.98        0.77      1.62 o 
  -4   1  12        0.16        0.45      1.50 o 
  -3   1  12        0.25       -0.21      1.01 o 
  -2   1  12        0.25        0.45      0.89 o 
  -1   1  12        1.76        4.07      1.58 o 
   0   1  12        0.68        5.57      1.68 o 
   1   1  12        3.93        4.24      1.55 o 
   2   1  12        0.01       -0.71      1.54 o 
   3   1  12        0.19        0.21      1.62 o 
  -4   2  12        0.76        1.25      1.56 o 
  -3   2  12        0.01       -0.01      1.00 o 
  -2   2  12        0.13        0.32      0.89 o 
  -1   2  12        1.43        2.26      1.41 o 
   0   2  12        3.98        5.78      1.49 o 
   1   2  12        3.12        5.27      1.47 o 
   2   2  12        4.60        4.46      1.51 o 
   3   2  12        1.09        2.81      1.57 o 
   4   2  12        1.53        2.45      1.67 o 
  -4   3  12        0.37        0.34      1.57 o 
  -3   3  12        0.01       -0.30      1.02 o 
  -2   3  12        0.12       -0.14      0.86 o 
  -1   3  12        0.00        0.55      0.74 o 
   0   3  12        0.48        0.80      1.25 o 
   1   3  12        1.78        1.77      1.31 o 
   2   3  12        2.19        1.79      1.30 o 
   3   3  12        1.05       -0.20      1.42 o 
   4   3  12        0.02        1.09      1.52 o 
  -4   4  12        0.16        0.37      1.57 o 
  -3   4  12        0.03        0.07      1.02 o 
  -2   4  12        1.97        1.46      0.90 o 
  -1   4  12        0.77        0.58      0.80 o 
   0   4  12        0.18        0.60      1.21 o 
   1   4  12        0.06       -0.34      1.17 o 
   2   4  12       45.32       44.78      1.39 o 
   3   4  12        0.09       -0.28      1.02 o 
   4   4  12        0.93        1.77      1.49 o 
   5   4  12        0.24        1.21      1.58 o 
  -4   5  12        0.00        2.67      1.67 o 
  -3   5  12        0.08        0.52      1.08 o 
  -2   5  12        1.98        1.52      0.92 o 
  -1   5  12       28.97       25.38      1.68 o 
   0   5  12        1.61        2.72      1.19 o 
   1   5  12        2.04        1.47      1.12 o 
   2   5  12        7.94        8.14      0.93 o 
   3   5  12        7.06        5.24      0.70 o 
   4   5  12        0.63        0.22      0.95 o 
   5   5  12        0.88        1.30      0.98 o 
  -4   6  12       12.27        8.38      1.77 o 
  -3   6  12        0.00        0.47      1.02 o 
  -2   6  12        0.06        0.34      1.28 o 
  -1   6  12       33.26       35.88      1.82 o 
   0   6  12        7.88        7.60      1.26 o 
   1   6  12        0.07        0.66      1.09 o 
   2   6  12        8.57        9.08      0.93 o 
   3   6  12        6.04        5.43      0.87 o 
   4   6  12        0.12        0.12      0.90 o 
   5   6  12        0.54        1.42      0.98 o 
  -2   7  12        0.08        0.38      0.94 o 
  -1   7  12        1.04        1.23      0.90 o 
   0   7  12        3.37        4.10      1.35 o 
   1   7  12       30.36       32.87      1.27 o 
   2   7  12        0.51        0.86      0.79 o 
   3   7  12        0.51        0.21      0.76 o 
   4   7  12        0.08       -0.49      1.36 o 
   5   7  12        8.25       14.82      1.88 o 
  -2   8  12        2.74        2.35      1.68 o 
  -1   8  12        0.98        1.06      1.61 o 
   0   8  12        0.49        0.27      1.43 o 
   1   8  12       36.21       40.61      2.25 o 
   2   8  12       63.03       65.16      2.54 o 
   3   8  12        1.12       -0.02      1.33 o 
   4   8  12        0.00        0.15      0.92 o 
   5   8  12        1.06        2.81      1.69 o 
  -1   9  12        0.01        0.83      1.67 o 
   0   9  12        0.94        2.41      1.54 o 
   1   9  12        7.95       11.20      1.85 o 
   2   9  12       39.33       44.86      2.37 o 
   3   9  12        1.91        1.85      1.53 o 
   4   9  12        2.47        1.50      1.07 o 
  -1  10  12        0.34        2.83      1.78 o 
   0  10  12        1.09        3.35      1.70 o 
   1  10  12        1.18        0.99      1.57 o 
   2  10  12        7.56        9.82      1.77 o 
   3  10  12        3.22        3.16      1.58 o 
   4  10  12        3.22        3.86      1.48 o 
   1  11  12        1.15        1.77      1.03 o 
   2  11  12        0.47        0.68      1.56 o 
   3  11  12        2.48        3.42      1.67 o 
   4  11  12        0.09        2.53      1.66 o 
   5  11  12        0.07        0.57      1.51 o 
   0  12  12        0.66        1.92      1.54 o 
   1  12  12        1.74        1.75      1.44 o 
   1  13  12        0.94        2.49      1.52 o 
   0   0  13        1.79        2.83      1.66 o 
  -2   1  13        0.03       -0.28      1.77 o 
  -1   1  13       66.34       77.21      2.93 o 
   0   1  13        7.93       12.38      1.86 o 
   1   1  13        0.11       -0.29      1.55 o 
   2   1  13        2.98        2.58      1.66 o 
  -3   2  13        0.69        0.72      1.40 o 
  -2   2  13        3.68        2.13      1.76 o 
  -1   2  13       11.33       16.03      1.93 o 
   0   2  13       52.70       58.13      2.50 o 
   1   2  13        0.64        1.02      1.53 o 
   2   2  13        0.08       -0.05      1.46 o 
   3   2  13        1.43        3.09      1.61 o 
  -3   3  13        5.14        4.52      1.16 o 
  -2   3  13        0.01        0.13      0.96 o 
  -1   3  13        2.68        3.01      1.51 o 
   0   3  13        9.00       10.15      1.62 o 
   1   3  13        2.67        4.34      1.44 o 
   2   3  13        0.07        0.34      1.36 o 
   3   3  13        0.30        0.72      1.42 o 
  -3   4  13        1.86        1.65      1.09 o 
  -2   4  13        5.65        5.57      1.03 o 
  -1   4  13        0.46        0.47      1.35 o 
   0   4  13        4.47        4.61      1.37 o 
   1   4  13        1.06        0.78      1.31 o 
   2   4  13       14.56       12.68      1.33 o 
   3   4  13        2.69        2.64      1.34 o 
   4   4  13        0.35        0.37      1.57 o 
  -3   5  13        0.61        0.61      1.07 o 
  -2   5  13        4.26        2.93      1.00 o 
  -1   5  13        8.30        8.92      1.46 o 
   0   5  13        0.02       -0.15      1.20 o 
   1   5  13        1.50        2.39      1.19 o 
   2   5  13        7.30        9.19      0.99 o 
   3   5  13        0.38       -0.25      0.86 o 
   4   5  13        1.57        0.71      1.46 o 
  -3   6  13        0.04        0.18      1.06 o 
  -2   6  13        0.41        0.18      1.37 o 
  -1   6  13        1.51        2.08      1.25 o 
   0   6  13        6.70        6.19      1.33 o 
   1   6  13        3.67        2.76      1.38 o 
   2   6  13        0.04        0.36      0.79 o 
   3   6  13        0.14       -0.37      0.80 o 
   4   6  13        0.28        1.13      1.34 o 
  -1   7  13        1.23        2.04      1.58 o 
   0   7  13        0.02       -1.64      1.64 o 
   1   7  13        0.04       -0.02      1.64 o 
   2   7  13        0.29        0.81      1.34 o 
   3   7  13        0.04        0.15      1.24 o 
   4   7  13        0.00        0.13      1.47 o 
  -1   8  13        0.63        1.26      1.61 o 
   0   8  13        1.23        1.38      1.61 o 
   1   8  13        6.98        6.39      1.80 o 
   2   8  13        6.26        9.46      1.63 o 
   3   8  13        0.04        0.67      1.31 o 
   4   8  13        0.59       -0.53      1.54 o 
   0   9  13        0.22        0.31      1.67 o 
   1   9  13       24.64       30.34      2.28 o 
   2   9  13        8.68        9.05      1.80 o 
   3   9  13        1.95        1.34      1.52 o 
   4   9  13        0.03       -0.67      1.33 o 
   1  10  13        1.64        3.77      1.81 o 
   2  10  13       31.54       39.16      2.46 o 
   3  10  13        0.18       -0.57      1.57 o 
   4  10  13        0.08       -0.30      1.54 o 
   0   2  14        1.95        0.31      1.75 o 
  -1   3  14        5.97        8.01      1.79 o 
   0   3  14        2.66        3.55      1.72 o 
   1   3  14        2.83        5.01      1.56 o 
   2   3  14        0.26        0.28      1.44 o 
  -3   4  14        0.66        0.35      1.54 o 
  -2   4  14        0.35        0.88      1.57 o 
  -1   4  14        1.25        2.42      1.54 o 
   0   4  14        1.96        2.75      1.46 o 
   1   4  14        0.02        0.72      1.34 o 
   2   4  14        0.24        0.35      0.90 o 
   3   4  14        0.05       -0.49      1.38 o 
  -2   5  14        2.33        3.14      1.56 o 
  -1   5  14        0.09        0.27      1.43 o 
   0   5  14        0.74        0.44      1.31 o 
   1   5  14        7.22        7.94      1.48 o 
   2   5  14        0.06        1.00      0.91 o 
   3   5  14        0.43        0.12      1.26 o 
  -2   6  14        3.96        3.58      1.58 o 
  -1   6  14        0.67        1.93      1.33 o 
   0   6  14        0.07       -0.10      1.21 o 
   1   6  14        0.06        0.41      0.96 o 
   2   6  14        0.49        0.64      0.91 o 
   3   6  14        1.03        2.46      1.27 o 
   0   7  14        3.21        1.06      1.87 o 
   1   7  14        2.70        2.17      1.63 o 
   2   7  14        0.82        0.28      1.39 o 
   3   7  14        1.75        3.50      1.34 o 
   4   7  14        2.29        1.99      1.55 o 
   1   8  14        6.70        6.55      1.83 o 
   2   8  14        0.41       -0.47      1.41 o 
   3   8  14        0.47       -0.05      1.37 o 
   2   9  14        0.47        1.50      1.55 o 
   3   9  14        0.38       -1.11      1.54 o 
  -1   5  15        0.83        1.71      1.53 o 
   0   5  15        0.36       -0.03      1.47 o 
   1   5  15       10.65       11.06      1.24 o 
   2   5  15        0.43        0.23      1.35 o 
  -1   6  15        0.07        1.19      1.45 o 
   0   6  15        0.46        0.75      1.34 o 
   1   6  15        8.95       10.30      1.17 o 
   2   6  15        3.68        2.91      1.47 o 
   2   7  15        3.39        4.69      1.57 o 
                                                 
